# Supplementary material for: Free long-chain fatty acids trigger early postembryonic development in starved Caenorhabditis elegans by suppressing mTORC1
Source: PLoS Biol. 2024 Oct 22;22(10):e3002841. doi: 10.1371/journal.pbio.3002841 (PMC11530034; doi:10.1371/journal.pbio.3002841)
Supplement: S1 Data — (XLSX) [file pbio.3002841.s011.xlsx]

## Sheet: FIG 1C
Fig 1C.
Solvent	Glucose	AA mix	Palmitic acid
235.618	244.679	222.794	303.937
217.766	244.805	227.172	292.536
208.265	258.045	209.941	299.602
229.52	256.852	219.333	243.872
197.928	241.454	240.097	297.981
257.072	245.366	245.558	293.279
232.651	239.342	244.532	301.991
229.033	233.358	252.095	301.209
212.461	231.779	259.323	290.416
213.775	214.982	260.039	230.51
256.785	260.303	260.737	297.122
231.53	238.026	226.963	293.681
217.241	236.359	220.611	233.994
222.195	239.664	228.248	285.001
234.119	247.387	235.697	315.513
218.091	236.501	231.904	288.039
233.961	227.359	231.102	310.877
199.693	218.977	261.818	312.702
249.766	235.761	229.822	286.943
254.426	246.861	255.542	268.903
229.833	235.674	234.482	258.957
220.029	245.272	244.813	283.494
227.347	239.293	249.301	301.94
255.007	245.586	228.686	263.024
226.842	224.751	245.769	267.394
250.198	243.638	240.119	289.229
219.773	246.173	213.766	282.358
234.843	243.69	236.193	295.073
273.523	255.532	231.485	286.69
210.346	242.176	233.011	286.441
252.354	237.645	219.709
246.167	250.535	237.496
196.864
248.502
214.701
255.078
200.663
218.485
220.99
228.02
206.991
225.019
226.013
240.377
242.227
234.558
238.679
218.988
228.042
217.291
219.05
206.951

## Sheet: FIG 1E
FIG 1E.
Solvent	Glucose	AA mix	AA mix + Glucose	Palmitic acid
8.11	17.95	16.28	11.43	38.23
7.14	4.76	10.71	5.71	43.06
7.14	11.86	4.26	8.7	56
7.58		1.92	11.63	75
1.92				72.97
2.22				50
2.56				50

## Sheet: FIG 1F
FIG 1F.
Solvent	Glucose	A.A mixture	PA
-14.56	-36.47	-19.05	11.11
-12	-8.86	-7.69	54.84
-1.82	-21.6	-6.98	16.98
-14.29	-6.57	13.4	24.66
7.27	6.67	1.27	20
11.54	10	2.13	26.58
13.64			28.1
9.43			41.09
			27.5

## Sheet: FIG 1H
FIG 1H.
Solvent	Glucose	AA mix	PA
0.444444	0.222222	0.0909091	2.16667
0.4	0.615385	0.0833333	2.33333
0.103448	0.318182	0.0666667	1.62963
0.5	0.24		1.46
0.6			1.7
0.42			1.47
0.44			3.07
0.5			1.46
0.25			1.68
0.24			1.82
0.31			1.26
0.32			1.89
0.16			2.43
0.31			3.5

## Sheet: FIG 1K
FIG 1K
	Before first divided	First divided	Early second divided	Late second divided
Solvent	83.33	10.42	6.25	0
PA	8.2	6.56	22.95	62.3

## Sheet: FIG 2A-D
FIG 2A
Solvent	PA	PA+Levamisole
1.45	77.08	35.48
0	74.61	31.65
5.8	88.2	4.5
3.6	61.6	10.3
FIG 2B
WT		raga-1(-)
Solvent	PA	Solvent	PA
12.31	78.57	63.86	65.15
5.6	69.49	31.14	54.93
4.08	82.05	73.07	80.85
FIG 2C
EV		daf-15 RNAi
Solvent	PA	Solvent	PA
3.85	55.69	37.28	73.33
0	69.7	29.31	80.77
0	73.3	42.6	94.5
FIG 2D
EV		daf-15 RNAi
Solvent	PA	Solvent	PA
0.6	1.7	1.34	1.52
0.42	1.47	1.09	1.4
0.36	1.56	1.44	1.78

## Sheet: FIG 2F
Solvent (DMSO)							PA
		Area	Nucleolar / nuclear area ratio					Area	Nucleolar / nuclear area ratio
	nuclear	6.404	0.208307				nuclear	8.872	0.180455
	nucleolar	1.334					nucleolar	1.601
	nuclear	7.838	0.204261				nuclear	8.471	0.188998
	nucleolar	1.601					nucleolar	1.601
	nuclear	6.67	0.295052				nuclear	8.872	0.161632
	nucleolar	1.968					nucleolar	1.434
	nuclear	7.871	0.254224				nuclear	8.305	0.132571
	nucleolar	2.001					nucleolar	1.101
	nuclear	6.737	0.262431				nuclear	13.508	0.153094
	nucleolar	1.768					nucleolar	2.068
	nuclear	8.005	0.237477				nuclear	7.738	0.301758
	nucleolar	1.901					nucleolar	2.335
	nuclear	6.57	0.238661				nuclear	7.304	0.287651
	nucleolar	1.568					nucleolar	2.101
	nuclear	6.771	0.23645				nuclear	10.406	0.323756
	nucleolar	1.601					nucleolar	3.369
	nuclear	6.237	0.229918				nuclear	8.772	0.0988372
	nucleolar	1.434					nucleolar	0.867
	nuclear	6.27	0.180861				nuclear	7.904	0.29542
	nucleolar	1.134					nucleolar	2.335
	nuclear	5.07	0.269625				nuclear	6.103	0.213174
	nucleolar	1.367					nucleolar	1.301
	nuclear	5.203	0.173169				nuclear	6.67	0.250075
	nucleolar	0.901					nucleolar	1.668
	nuclear	5.837	0.21141				nuclear	6.237	0.208594
	nucleolar	1.234					nucleolar	1.301
	nuclear	6.67	0.270015				nuclear	6.304	0.132297
	nucleolar	1.801					nucleolar	0.834
	nuclear	7.404	0.121691				nuclear	7.004	0.252427
	nucleolar	0.901					nucleolar	1.768
	nuclear	7.304	0.146084				nuclear	8.638	0.169831
	nucleolar	1.067					nucleolar	1.467
	nuclear	5.603	0.101196				nuclear	9.105	0.175837
	nucleolar	0.567					nucleolar	1.601
	nuclear	7.938	0.18909				nuclear	5.937	0.112346
	nucleolar	1.501					nucleolar	0.667
	nuclear	6.971	0.253622				nuclear	10.072	0.188741
	nucleolar	1.768					nucleolar	1.901
	nuclear	6.837	0.248793				nuclear	10.739	0.319862
	nucleolar	1.701					nucleolar	3.435
	nuclear	6.737	0.237643				nuclear	8.371	0.11958
	nucleolar	1.601					nucleolar	1.001
	nuclear	5.803	0.160951				nuclear	4.669	0.135789
	nucleolar	0.934					nucleolar	0.634
	nuclear	7.004	0.242861				nuclear	8.338	0.180019
	nucleolar	1.701					nucleolar	1.501
	nuclear	6.67	0.235082				nuclear	10.506	0.177803
	nucleolar	1.568					nucleolar	1.868
	nuclear	6.604	0.176711				nuclear	6.937	0.120225
	nucleolar	1.167					nucleolar	0.834
	nuclear	6.404	0.234385				nuclear	7.104	0.131475
	nucleolar	1.501					nucleolar	0.934
	nuclear	7.004	0.157196				nuclear	8.305	0.136544
	nucleolar	1.101					nucleolar	1.134
	nuclear	7.838	0.242536				nuclear	7.604	0.144792
	nucleolar	1.901					nucleolar	1.101
	nuclear	6.937	0.264379				nuclear	6.904	0.173957
	nucleolar	1.834					nucleolar	1.201
	nuclear	6.17	0.210859				nuclear	7.337	0.1273
	nucleolar	1.301					nucleolar	0.934
	nuclear	6.07	0.181384				nuclear	8.872	0.127818
	nucleolar	1.101					nucleolar	1.134
	nuclear	5.436	0.202539				nuclear	7.704	0.233775
	nucleolar	1.101					nucleolar	1.801
	nuclear	5.536	0.138548				nuclear	8.805	0.185576
	nucleolar	0.767					nucleolar	1.634
	nuclear	7.871	0.224622				nuclear	4.503	0.251832
	nucleolar	1.768					nucleolar	1.134
	nuclear	5.937	0.162877				nuclear	5.837	0.177146
	nucleolar	0.967					nucleolar	1.034
	nuclear	6.47	0.25255				nuclear	9.572	0.12547
	nucleolar	1.634					nucleolar	1.201
	nuclear	6.137	0.222747				nuclear	7.237	0.235042
	nucleolar	1.367					nucleolar	1.701
	nuclear	4.836	0.206989				nuclear	7.571	0.119007
	nucleolar	1.001					nucleolar	0.901
	nuclear	5.603	0.184544				nuclear	8.872	0.184175
	nucleolar	1.034					nucleolar	1.634
	nuclear	6.103	0.196788				nuclear	7.104	0.103322
	nucleolar	1.201					nucleolar	0.734
	nuclear	7.971	0.217539				nuclear	6.904	0.106315
	nucleolar	1.734					nucleolar	0.734
	nuclear	7.638	0.21393				nuclear	6.704	0.218825
	nucleolar	1.634					nucleolar	1.467
	nuclear	5.903	0.203456				nuclear	6.771	0.265987
	nucleolar	1.201					nucleolar	1.801
	nuclear	7.037	0.222822				nuclear	6.204	0.182785
	nucleolar	1.568					nucleolar	1.134
	nuclear	6.837	0.190288				nuclear	7.438	0.125571
	nucleolar	1.301					nucleolar	0.934
	nuclear	6.404	0.192692				nuclear	6.237	0.267436
	nucleolar	1.234					nucleolar	1.668
	nuclear	5.837	0.182799				nuclear	5.403	0.172867
	nucleolar	1.067					nucleolar	0.934
	nuclear	8.405	0.246044				nuclear	9.706	0.109932
	nucleolar	2.068					nucleolar	1.067
	nuclear	5.87	0.238671				nuclear	4.002	0.158421
	nucleolar	1.401					nucleolar	0.634
	nuclear	6.504	0.128229				nuclear	5.303	0.106921
	nucleolar	0.834					nucleolar	0.567
	nuclear	5.837	0.131403				nuclear	6.504	0.179428
	nucleolar	0.767					nucleolar	1.167
	nuclear	5.77	0.156153				nuclear	8.071	0.152893
	nucleolar	0.901					nucleolar	1.234
	nuclear	6.404	0.203154				nuclear	4.869	0.15075
	nucleolar	1.301					nucleolar	0.734
	nuclear	6.037	0.220971				nuclear	4.402	0.166742
	nucleolar	1.334					nucleolar	0.734
	nuclear	7.504	0.226679				nuclear	7.438	0.143453
	nucleolar	1.701					nucleolar	1.067
	nuclear	5.87	0.2046				nuclear	11.807	0.107309
	nucleolar	1.201					nucleolar	1.267
	nuclear	7.171	0.181425				nuclear	16.042	0.168433
	nucleolar	1.301					nucleolar	2.702
	nuclear	6.604	0.197002				nuclear	11.74	0.1477
	nucleolar	1.301					nucleolar	1.734
	nuclear	7.204	0.212937				nuclear	7.904	0.151948
	nucleolar	1.534					nucleolar	1.201
	nuclear	7.638	0.174653				nuclear	9.405	0.20925
	nucleolar	1.334					nucleolar	1.968
	nuclear	6.837	0.170689				nuclear	4.769	0.111973
	nucleolar	1.167					nucleolar	0.534
	nuclear	7.704	0.277129				nuclear	8.038	0.132744
	nucleolar	2.135					nucleolar	1.067
	nuclear	6.971	0.29178				nuclear	7.838	0.110615
	nucleolar	2.034					nucleolar	0.867
	nuclear	7.004	0.200029				nuclear	7.271	0.123917
	nucleolar	1.401					nucleolar	0.901
	nuclear	6.704	0.198986				nuclear	9.505	0.143819
	nucleolar	1.334					nucleolar	1.367
	nuclear	8.038	0.186738				nuclear	6.637	0.155793
	nucleolar	1.501					nucleolar	1.034
	nuclear	11.54	0.170537				nuclear	7.638	0.109191
	nucleolar	1.968					nucleolar	0.834
	nuclear	7.137	0.154266				nuclear	7.037	0.142248
	nucleolar	1.101					nucleolar	1.001
	nuclear	6.304	0.195749				nuclear	6.737	0.0841621
	nucleolar	1.234					nucleolar	0.567
	nuclear	7.104	0.150197				nuclear	6.47	0.25255
	nucleolar	1.067					nucleolar	1.634
	nuclear	7.771	0.240381				nuclear	7.571	0.110157
	nucleolar	1.868					nucleolar	0.834
	nuclear	6.404	0.192692				nuclear	7.604	0.210547
	nucleolar	1.234					nucleolar	1.601
	nuclear	5.903	0.186515				nuclear	8.005	0.233354
	nucleolar	1.101					nucleolar	1.868
	nuclear	7.938	0.285714				nuclear	7.704	0.16446
	nucleolar	2.268					nucleolar	1.267
	nuclear	7.804	0.183752				nuclear	8.638	0.12746
	nucleolar	1.434					nucleolar	1.101
	nuclear	8.071	0.214843				nuclear	8.538	0.187515
	nucleolar	1.734					nucleolar	1.601
	nuclear	5.303	0.371111				nuclear	9.372	0.220657
	nucleolar	1.968					nucleolar	2.068
	nuclear	7.337	0.236336				nuclear	5.47	0.249909
	nucleolar	1.734					nucleolar	1.367
	nuclear	6.304	0.179886				nuclear	9.205	0.166649
	nucleolar	1.134					nucleolar	1.534
	nuclear	5.703	0.198843				nuclear	7.771	0.188779
	nucleolar	1.134					nucleolar	1.467
	nuclear	4.603	0.188355				nuclear	8.505	0.243151
	nucleolar	0.867					nucleolar	2.068
	nuclear	5.27	0.151803				nuclear	8.505	0.243151
	nucleolar	0.8					nucleolar	2.068
	nuclear	6.637	0.150821				nuclear	6.804	0.161817
	nucleolar	1.001					nucleolar	1.101
	nuclear	5.703	0.193056				nuclear	8.105	0.193461
	nucleolar	1.101					nucleolar	1.568
	nuclear	5.77	0.132929				nuclear	8.305	0.212884
	nucleolar	0.767					nucleolar	1.768
	nuclear	7.438	0.215246				nuclear	12.307	0.116519
	nucleolar	1.601					nucleolar	1.434
	nuclear	6.971	0.177019				nuclear	7.671	0.156564
	nucleolar	1.234					nucleolar	1.201
	nuclear	6.404	0.25
	nucleolar	1.601
	nuclear	7.071	0.216942
	nucleolar	1.534
	nuclear	6.771	0.211786
	nucleolar	1.434
	nuclear	6.537	0.142879
	nucleolar	0.934
	nuclear	6.504	0.148678
	nucleolar	0.967
	nuclear	8.071	0.214843
	nucleolar	1.734

## Sheet: FIG 2G
FIG 2G
WT		RAGA-1 DA
Solvent	PA	Solvent	PA
0	63.81	0	15.69
4.08	84.21	7.14	6.25
0	77.46	0	11.76
1.85	85.25	0	16.67

## Sheet: FIG 2I
FIG 2I
Solvent	PA
6876.3	16501.3
11663.4	17750.9
10699	11209.1
11280.7	11847.9
10358.4	15565
10423.5	16752
11046.3	15939.9
14920.7	13509.3
9248.1	18637.7
10708.7	11163.8
10560.8	17827.4
11045.5	18310.5
12106.9	17565.7
11960.9	13744.6
9578.6	14931.4
7442.99	18918.6
17150.3	13171.7
10523	14114
10312.8	14305.9
7538.48	17540.3
	17544.3
	19143.6
	16894.4
	12474.8
	11850.7
	12472.3
	17888.9
	20444.8
	20344.3
	16767.2
	20181.3

## Sheet: FIG 2J
FIG 2J
Solvent	PA	PA+Baf.
3.7	36.67	12.12
4.88	27.03	6.58
6.82	25.71	11.76
6.67	83.33	12.9

[truncated: 26 more sheets: FIG 2K, FIG 2M, FIG 2N, FIG 3A-H, FIG 4A-C, FIG 4E, FIG 4F-I, FIG 4K-N, FIG 5A-F, FIG S1B, FIG S2A-H, FIG S3A-E, FIG S4A-D, FIG S4G-J, FIG S4P, FIG S4M, FIG S4O, FIG S4R, FIG S4T, FIG S4U …]
