# Supplementary material for: Free long-chain fatty acids trigger early postembryonic development in starved Caenorhabditis elegans by suppressing mTORC1
Source: PLoS Biol. 2024 Oct 22;22(10):e3002841. doi: 10.1371/journal.pbio.3002841 (PMC11530034; doi:10.1371/journal.pbio.3002841)
Supplement: S2 Data — Related to S5C Fig. (XLSX) [file pbio.3002841.s012.xlsx]

## Sheet: DMSO GLU AA PA OP50
#ID	gene_name	AAmix-1_FPKM	AAmix-2_FPKM	AAmix-3_FPKM	DMSO-1_FPKM	DMSO-2_FPKM	DMSO-3_FPKM	Glucose-1_FPKM	Glucose-2_FPKM	Glucose-3_FPKM	Op50-2_FPKM	Op50-3_FPKM	PA-1_FPKM	PA-2_FPKM	PA-3_FPKM
Caenorhabditis_elegans_newGene_1	--	592.217	801.046	655.866	653.751	729.225	612.415	595.187	687.492	574.053	651.698	1044.54	509.052	481.156	506.143
Caenorhabditis_elegans_newGene_10	--	0.453532	1.00648	0.543609	1.07866	0.997315	0.565395	0.598131	0.741691	0.530706	0.108395	0	1.14624	0.950937	0.390417
Caenorhabditis_elegans_newGene_1003	--	0	0	0.514034	0.597313	0.60306	1.46146	0.618078	0.950731	0.99081	0	0	0.5172	0.219785	0.394505
Caenorhabditis_elegans_newGene_1006	--	0.187496	0.446114	0.057323	0.466566	0.438126	0.121372	0.150872	0.183019	0	0.097095	0.069823	0.810236	0.912478	0.153222
Caenorhabditis_elegans_newGene_1007	--	0.3506	0.310673	0.037217	0.227146	0	0.364993	0.185239	0	0	0.139918	0.249666	1.34739	0.423724	0.134215
Caenorhabditis_elegans_newGene_1008	--	0.237208	0.207293	0.09465	0.241952	0.203583	0.055567	0.065193	0	0.0778	0	0	0.139109	0.215036	0.098178
Caenorhabditis_elegans_newGene_1009	--	0	0	0	0	0	0	0.638415	0	0	0	0	0	0.090095	0
Caenorhabditis_elegans_newGene_1011	--	0.400313	0.828274	0.246282	0.767038	0.441642	0.367657	0.276216	0.250147	0.365788	0.570508	0.069298	0.316133	0.439593	0.131227
Caenorhabditis_elegans_newGene_1012	--	35.2484	29.9594	28.4164	32.7312	34.3857	33.9193	33.0788	36.6069	31.153	8.82335	6.52784	28.6292	35.0349	30.5852
Caenorhabditis_elegans_newGene_1014	--	2.60929	6.07586	1.66867	1.32879	4.49802	1.02439	1.96229	3.54974	1.49931	0.957613	1.34575	0.082898	0.367206	0.325108
Caenorhabditis_elegans_newGene_1019	--	0.392673	0.273794	0	0	0	0	0.144013	0.131948	0.078481	0	0	0	0	0
Caenorhabditis_elegans_newGene_1026	--	0	0.042987	0	0	0	0.280244	0.52082	0	0	0	0	0	0	0
Caenorhabditis_elegans_newGene_1028	--	1.247	1.52838	1.11728	1.49723	2.27841	0.762947	0.888314	1.2898	0.749552	0.132784	0	2.24873	2.49281	0.681977
Caenorhabditis_elegans_newGene_1029	--	1.25619	1.78007	1.23644	4.32271	2.53982	1.08463	1.09882	2.7548	0.664732	0.140184	0	5.01293	2.96398	1.29888
Caenorhabditis_elegans_newGene_1031	--	0	0	0	0	0	0	0	0	0	0	0	0	0.136377	0.56523
Caenorhabditis_elegans_newGene_1032	--	0.968263	1.76648	0.637005	2.17469	2.62491	0.932366	0.838155	2.15728	0.479002	0	0.043729	2.5015	2.26882	0.839734
Caenorhabditis_elegans_newGene_1036	--	0	1.70597	0.315631	0	1.27052	0.505672	0	1.71744	0	0	0	3.41125	1.8898	0
Caenorhabditis_elegans_newGene_1037	--	0	0	0	2.99553	1.03346	0	0	0	0	0	0	0	0	0
Caenorhabditis_elegans_newGene_1039	--	4.77265	7.51436	8.56927	3.55916	7.17397	7.60891	5.01299	9.02326	11.7485	0.28943	0.214949	4.97051	2.24985	2.09151
Caenorhabditis_elegans_newGene_1040	--	0.299898	0.132907	0.040457	0.448133	0.283381	0.213526	0.043692	0.287082	0.039906	0.031819	0.021956	0.267572	0.665062	0.08393
Caenorhabditis_elegans_newGene_1041	--	0.081106	0.224429	0	0.164341	0.368791	0.2195	0	0.175466	1.06099	0	0	0.245311	0.644443	0
Caenorhabditis_elegans_newGene_1043	--	0.436982	0.099069	0	0.8208	0.230762	0	0.096592	0.211378	0	0.152118	0	0.737606	0.311141	0.033743
Caenorhabditis_elegans_newGene_1045	--	0.133187	0.861516	0.544795	0.944393	0.849661	0.175693	0.478437	0.731551	0.38357	0	0	2.31868	0.828786	0.673908
Caenorhabditis_elegans_newGene_1046	--	19.4774	15.5664	14.624	24.6868	19.6118	17.6381	22.9318	19.6318	16.5855	8.52826	4.97331	58.8047	40.5899	33.5642
Caenorhabditis_elegans_newGene_1047	--	0.089367	0.193368	0.081738	0.396694	0.060527	0	0.585054	0.124617	0	0.112235	0	0.47241	0.472141	0
Caenorhabditis_elegans_newGene_1049	--	0.257035	0.522606	0.325547	0.191092	0.496697	0.292187	0.254241	0.43613	0.224142	0.13622	0	0.179863	0.271567	0.153605
Caenorhabditis_elegans_newGene_1050	--	0.504131	0.135987	0.232757	0.596687	0.300839	0.201221	0.025546	0.915896	0.079017	0	0	1.33862	0.598587	0.073607
Caenorhabditis_elegans_newGene_1054	--	0.92885	1.89533	1.6161	0.694668	1.30884	1.08971	0.886007	2.1003	1.37097	0.223981	0.276517	1.15799	1.82108	1.29954
Caenorhabditis_elegans_newGene_1060	--	3.31065	1.95262	1.54448	3.27547	1.84655	1.86485	2.99353	2.13394	1.21114	0.798427	1.48332	2.22941	1.48131	2.34676
Caenorhabditis_elegans_newGene_1061	--	1.85131	0.805815	0.554138	1.86528	1.02441	1.18048	1.37296	0.650119	0.832465	0.46026	0.37339	0.695963	0.628699	0.427884
Caenorhabditis_elegans_newGene_1062	--	3.92596	1.57868	4.44947	3.28742	3.12798	2.77364	2.82613	2.15603	2.7502	0.912503	1.13575	2.47042	2.50079	3.45444
Caenorhabditis_elegans_newGene_1064	--	0.205265	0.594117	0.839209	0.675253	0.966289	2.34729	0.6248	1.19215	2.55622	0.133933	0.024673	0.425985	0.517315	0.483943
Caenorhabditis_elegans_newGene_1065	--	2.76063	2.28626	2.28443	3.66454	1.00002	2.1058	3.4711	1.86289	2.41492	0.650766	0.655837	2.6373	1.62589	1.94497
Caenorhabditis_elegans_newGene_1067	--	0.380191	0.37545	0.175153	1.11739	1.2142	0.413065	0.340488	1.11459	0.362349	0.139594	0.021587	2.17344	1.08776	0.320727
Caenorhabditis_elegans_newGene_1068	--	14.7216	11.4919	12.6959	11.5089	10.8837	10.4795	13.7885	12.7052	11.8188	8.49404	5.77401	12.2267	13.381	12.0381
Caenorhabditis_elegans_newGene_1069	--	1.16993	0.996936	0.514102	2.00665	0.95622	0.3491	1.19117	1.02634	0.213477	0	0	4.82803	1.40502	0.712521
Caenorhabditis_elegans_newGene_1071	--	2.30383	1.35246	1.65923	3.75958	3.7031	0.548124	1.70857	2.68499	0.757499	0.570104	0.461422	11.0602	2.36737	0.757686
Caenorhabditis_elegans_newGene_1073	--	0.363534	0.295872	0.471644	0.387774	0.344271	0.238546	0.304268	0.401592	0.57281	0.810499	0.353984	0.26365	0.328278	0.354766
Caenorhabditis_elegans_newGene_108	--	4.7383	2.72025	3.95368	3.98896	2.72413	2.74466	5.242	3.13091	3.4798	1.41923	0.725309	3.32931	2.2221	1.82432
Caenorhabditis_elegans_newGene_1080	--	3.16689	0.48847	0.861549	4.24624	0.795344	0.960578	3.1274	0.208154	0.459397	0.261917	0.443772	1.85563	0.588822	0.490437
Caenorhabditis_elegans_newGene_1083	--	18.2828	6.31499	6.07228	19.178	8.68862	6.07446	20.4663	7.51917	6.3397	6.49693	7.1289	16.2845	10.2025	8.27382
Caenorhabditis_elegans_newGene_1084	--	2.58168	1.52583	2.48945	2.06112	1.37261	1.80581	2.51784	1.52222	1.55817	0.826032	0.602646	2.16477	1.19849	2.26504
Caenorhabditis_elegans_newGene_1085	--	0.738672	0.468001	0.660278	0.990238	0.601918	0.738625	0.798793	0.615243	0.393005	0.179775	0.098637	0.484917	0.475714	0.535595
Caenorhabditis_elegans_newGene_1088	--	0.521787	1.95089	1.72951	1.05561	1.67946	1.69792	1.55925	2.16662	1.70982	0.168867	0.142588	2.09424	1.05548	0.776417
Caenorhabditis_elegans_newGene_1089	--	0.095921	0.772852	0.791349	0.364583	1.32423	2.87124	0.344548	1.50609	1.98822	0.019127	0	0.102491	0.521222	0.382628
Caenorhabditis_elegans_newGene_1090	--	0.657909	0.940847	1.35462	0.723454	1.01069	1.29441	0.349063	1.339	1.33963	0.159232	0.172694	1.29845	0.571196	0.343242
Caenorhabditis_elegans_newGene_1091	--	0.057212	0.043048	0.156984	0	0.145967	0.479935	0.028256	0.216602	0.148545	0	0	0	0	0.108556
Caenorhabditis_elegans_newGene_1092	--	0.820136	0.324939	0.176057	0.650618	0.182855	0.206166	0.561274	0.21765	0.169186	0	0	0.705182	0	0
Caenorhabditis_elegans_newGene_1095	--	1.03381	0.291298	0.310021	1.41552	0.300686	0.208229	0.671896	0.412637	0.06997	0	0.388561	2.94035	0.216228	0.083392
Caenorhabditis_elegans_newGene_1106	--	0.437568	0.991155	0.793684	0.381263	0.680646	0.37475	0.565241	0.800567	0.698991	0.149608	0.760674	0.212766	0.346846	0.538692
Caenorhabditis_elegans_newGene_1107	--	0	0	0	0.452697	0	0	0.150028	0.308989	0	0	0	0.193066	0	0
Caenorhabditis_elegans_newGene_1108	--	0.144662	0.329953	0.651835	0.198702	0.401946	0.279203	0.208373	0.521373	0.371214	0.054546	0.188434	0.714302	0.278522	0.551335
Caenorhabditis_elegans_newGene_1110	--	0.094357	0	0	0	0	0	0.116922	0.179411	0	0	0	0.010501	0.417661	0
Caenorhabditis_elegans_newGene_1116	--	1.60644	1.40469	1.5996	1.32451	0.94191	1.29887	1.42996	1.87508	1.38701	1.26487	0.944153	1.55742	0.996794	0.986157
Caenorhabditis_elegans_newGene_1118	--	0.572353	0.521943	0.368331	0.418745	0.319234	0.288092	0.402316	0.397783	0.233045	0.189558	0.148284	0.862002	0.273299	0.291261
Caenorhabditis_elegans_newGene_1119	--	0.759941	0.331493	0.502006	0.783517	0.789351	0.520663	0.542121	0.375991	0.50458	0.442196	0.400781	0.626616	0.840013	0.095737
Caenorhabditis_elegans_newGene_112	--	1.77077	1.33476	1.43956	0.790518	1.64755	1.08272	0.874242	1.83454	1.68812	0.246757	0	0.484104	1.13986	1.08376
Caenorhabditis_elegans_newGene_1120	--	0.33439	0.782528	0.268872	0	0.071277	0.379755	0.17429	0.091048	0.179102	0	0	0	0.148833	0.121061
Caenorhabditis_elegans_newGene_1121	--	0.8043	0.866484	0.137933	2.42521	1.33304	0.07531	0.748127	2.05832	0.452907	0	0.11333	3.79699	0.91208	0.365315
Caenorhabditis_elegans_newGene_1122	--	1.36721	0.672192	0.880247	1.31256	0.858859	0.728061	1.78615	0.952612	0.255152	0.1228	0.22192	0.882912	0.55993	0.538141
Caenorhabditis_elegans_newGene_1123	--	0.100958	0	0.18468	0	0.126103	0.072914	0.099724	0	0.72319	0	0	0.152678	0	0.115896
Caenorhabditis_elegans_newGene_1124	--	34.8967	17.6512	16.1247	33.5289	21.354	17.5582	36.9519	22.7963	13.0812	16.4969	14.7281	46.7373	34.2785	35.8549
Caenorhabditis_elegans_newGene_1125	--	12.619	6.13561	4.56313	12.442	6.29851	5.13016	13.2188	6.65796	5.15302	4.20891	3.44183	17.5215	6.65668	7.55347
Caenorhabditis_elegans_newGene_1126	--	5.1452	2.58263	2.94638	4.862	3.1832	2.10308	4.34816	3.27342	1.86396	1.87355	1.03935	5.46468	4.14428	3.74313
Caenorhabditis_elegans_newGene_1128	--	0.851428	0.468749	0.246019	0.584934	0.888628	0.348318	0.202277	0.582004	0.070601	0.729589	0.672189	0.697804	0.681785	0.302254
Caenorhabditis_elegans_newGene_1129	--	0.356469	0.68121	0.374845	0.612771	0.991879	1.28506	0.729294	0.390804	0.751862	0.121743	0.044012	0.332754	0.389568	0.21507
Caenorhabditis_elegans_newGene_1130	--	0	0.065082	0	0.46037	0.499505	0	0.089771	0.134003	0.316211	0	0	0.457825	0.152024	0.472206
Caenorhabditis_elegans_newGene_114	--	2.08282	0.546934	1.20931	1.31892	1.28611	1.32696	1.57894	1.01932	1.27823	0.386385	0.16383	0.965438	0.627072	0.238215
Caenorhabditis_elegans_newGene_1140	--	0.244845	0.05007	0	1.61665	0.314763	0	1.17854	0	0	0	0.450816	2.87799	0.334496	0
Caenorhabditis_elegans_newGene_1143	--	0.022991	0.147651	0.17811	0.046585	0.193375	0.259006	0	0.074608	0.181164	0.274806	0.168025	0.087037	0.195417	0.323255
Caenorhabditis_elegans_newGene_1144	--	0.189992	0.100668	0.173484	0.52741	0	0.092838	0	0.051379	0.061142	0.269741	0	0.251171	0.136801	0
Caenorhabditis_elegans_newGene_1145	--	0	0	0.529663	0	0	0	0	0	0	0	0	0	0	0
Caenorhabditis_elegans_newGene_1146	--	0	0	0.702843	0	0	0	0	0	0	0	0	0	0	0
Caenorhabditis_elegans_newGene_1147	--	0	0	0.166267	0	0	0	0	0	0	0	0	0	0	0.496299
Caenorhabditis_elegans_newGene_1148	--	0.295553	0.134947	0	0.305889	0.363048	0	0.248531	0.256378	0.060649	0	0	0.7862	0.461987	0.017982
Caenorhabditis_elegans_newGene_1149	--	4.42606	3.21341	3.47551	6.7129	2.74646	1.73337	0.003481	3.08022	2.75792	0.643855	0.117746	9.57931	1.3176	0.836104
Caenorhabditis_elegans_newGene_1150	--	0	0	0.379687	0	0	0.367418	0	0	0	0	0	0	0	0
Caenorhabditis_elegans_newGene_1151	--	1.60746	0.796011	1.29308	1.9909	1.04364	1.2156	2.40535	1.2065	1.94528	0.496016	0.184184	0.852227	0.55446	1.09446
Caenorhabditis_elegans_newGene_1152	--	0.315928	0.051362	0.152065	0.271488	0.031081	0.188198	0.390084	0.076866	0.372548	0.079354	0.355683	0.463973	0.317967	0.63043
Caenorhabditis_elegans_newGene_1153	--	0.709334	0.523185	0.11322	1.99394	0.286005	0.110312	0.579422	0.200124	0.161443	1.31673	2.38895	5.19263	0.506287	0.114612
Caenorhabditis_elegans_newGene_1154	--	7.51775	7.45229	7.95297	10.9792	9.61612	8.07323	8.86327	10.7882	9.02513	3.65208	2.39464	14.1655	11.6838	8.26046
Caenorhabditis_elegans_newGene_1155	--	0.085443	0.323651	0.424757	0.299514	0.280555	0.311019	0.524507	0.448476	0.703511	0.062441	0	0.239083	0.226641	0.38303
Caenorhabditis_elegans_newGene_1156	--	0.180877	0	0	0	0.170831	0	0.178667	0	0	0	0	0.297124	0.151284	0
Caenorhabditis_elegans_newGene_1157	--	0.439815	0.143233	0	0.293584	0	0.094803	0	0.069177	0.099764	0.122337	0.663396	0.059333	0	0
Caenorhabditis_elegans_newGene_1158	--	0.907804	0.656846	0.154522	0.740495	0.363142	0.545828	1.01161	0.693707	0.261125	1.79772	2.03963	1.12718	0.324701	0.252452
Caenorhabditis_elegans_newGene_1159	--	3.35955	2.91455	3.10609	3.65275	2.94352	3.96097	3.89047	3.79892	2.75512	3.93615	5.84478	3.03997	3.37646	2.71059
Caenorhabditis_elegans_newGene_1163	--	1.78159	0.566621	0.607754	0.977074	0.373581	0.727755	1.64932	0.2946	0.399872	0	0.08369	0.668922	0.370921	0.477558
Caenorhabditis_elegans_newGene_1164	--	2.42077	2.17572	2.83772	2.18321	2.45086	1.77409	2.51223	1.95607	2.3794	1.15552	1.31733	1.72619	1.97395	1.42388
Caenorhabditis_elegans_newGene_1165	--	2.793	3.01391	2.70139	3.42084	3.10571	2.79534	3.12886	3.71651	3.19181	1.19124	1.84116	2.75899	3.16684	3.34919
Caenorhabditis_elegans_newGene_1169	--	6.09987	3.88029	5.10184	6.58821	4.11085	4.42309	7.52371	2.74279	3.98628	1.84046	3.33163	5.1719	2.29447	2.8556
Caenorhabditis_elegans_newGene_1170	--	0.718569	1.47982	1.25732	0.724534	1.11118	0.819077	1.35359	0.949435	1.60675	0.142192	0.339525	2.16831	0.757666	0.583841
Caenorhabditis_elegans_newGene_1182	--	5.20757	1.1526	2.03521	4.75513	1.86914	2.24349	3.23869	1.49341	2.76509	0	0.076238	0.864517	0.669658	0.381462
Caenorhabditis_elegans_newGene_1185	--	3.99676	5.70421	4.52991	4.34327	5.57888	6.24197	5.64474	5.76533	5.31845	5.11404	5.62784	3.37457	7.66619	5.15804
Caenorhabditis_elegans_newGene_1186	--	1.30267	0.697645	0.954297	1.40958	0.944273	0.943166	1.48918	0.652341	0.998516	0	0.128782	0.325255	0.447194	0.123975
Caenorhabditis_elegans_newGene_1187	--	5.17306	7.6452	6.1379	5.28243	7.7191	6.95568	4.94903	6.23779	5.5163	5.66138	5.00726	4.43582	6.37864	6.26478
Caenorhabditis_elegans_newGene_1188	--	3.87396	0.107491	0.476814	4.87289	0.292239	0.360874	3.29584	0.362418	0.118636	0.598769	0.42106	7.06096	0.283115	0.656559
Caenorhabditis_elegans_newGene_1189	--	13.344	19.3123	23.5402	21.358	26.0421	17.477	20.4613	20.6842	23.9515	17.0958	14.4799	24.8481	30.0676	34.4049
Caenorhabditis_elegans_newGene_1190	--	6.09506	8.20903	6.54025	6.20141	8.35153	7.6582	6.27881	7.90123	7.69471	7.34739	6.22609	6.52242	10.1568	13.0735
Caenorhabditis_elegans_newGene_1191	--	3.09663	0.772609	0.314713	2.08318	0.228272	1.08664	1.0576	0.851252	1.1822	0	0	2.79938	0.106749	1.13439
Caenorhabditis_elegans_newGene_1193	--	252.94	158.517	168.957	230.67	161.991	138.076	246.331	151.081	140.263	133.433	146.099	236.439	175.057	177.75
Caenorhabditis_elegans_newGene_1194	--	127.358	82.6009	88.7147	124.275	86.0343	82.3705	135.932	86.5014	80.4142	42.7887	34.5584	133.404	94.8789	92.1503
Caenorhabditis_elegans_newGene_1197	--	1.07252	0.885456	1.06465	1.21279	1.18992	1.3262	1.3575	1.19024	1.29655	0.896624	0.843365	1.54062	1.17463	1.44739
Caenorhabditis_elegans_newGene_1198	--	53.7138	40.3495	43.1724	77.174	52.0922	43.3574	41.3243	52.9389	33.083	25.3938	8.10099	154.369	72.9843	39.8732
Caenorhabditis_elegans_newGene_1199	--	9.41409	4.21843	4.35574	11.7799	5.27253	4.78966	11.8004	6.211	5.18479	0.608181	0.234788	2.78647	1.83961	1.13348
Caenorhabditis_elegans_newGene_1200	--	2.85858	3.45091	2.56224	3.77685	3.92198	3.34078	2.97098	3.47178	2.29973	3.18229	2.44387	4.93675	4.18374	4.62504
Caenorhabditis_elegans_newGene_1201	--	2.53468	1.99856	1.67204	1.61179	1.78747	1.86559	2.13343	1.36862	1.61232	1.48494	0.920478	3.11251	2.31393	2.03973
Caenorhabditis_elegans_newGene_1202	--	1.13762	0.90268	0.815497	0.733818	1.29874	1.26721	0.927637	1.08441	1.01348	0.051674	0.093404	0.76086	0.55078	0.449785
Caenorhabditis_elegans_newGene_1203	--	2.37006	1.61783	2.01251	2.23358	1.57944	2.16283	2.20872	1.86733	2.41976	0.587145	0.936508	1.66931	1.32081	1.27827
Caenorhabditis_elegans_newGene_1204	--	16.9446	5.99862	8.74398	15.3245	7.27165	11.1428	16.9272	8.14329	11.7873	3.69669	4.43764	17.9647	9.44972	8.0028
Caenorhabditis_elegans_newGene_1205	--	1.53445	1.4488	2.16358	2.10075	1.66855	1.55561	1.4387	2.19693	1.98929	2.02838	1.83525	1.14013	1.51584	2.46695
Caenorhabditis_elegans_newGene_1206	--	15.1561	1.41251	1.35514	13.9653	4.76928	2.16588	11.1342	4.78423	1.80087	6.17115	8.90264	13.3402	1.15797	1.89318
Caenorhabditis_elegans_newGene_1207	--	1.55371	1.68175	1.6647	1.43907	2.19508	2.09301	1.16366	2.11395	1.83013	2.19475	2.23307	1.80909	3.09463	1.86816
Caenorhabditis_elegans_newGene_1208	--	6.28609	4.17098	3.54721	6.62741	3.70013	2.92845	7.27076	4.09315	3.58828	4.65427	5.44108	34.6849	28.2426	19.8054
Caenorhabditis_elegans_newGene_1210	--	0.435734	0.723891	0.60685	0.732525	0.962301	0.577284	0.241294	0.964796	1.32183	0	0.031452	0.325064	0.876577	0.151357
Caenorhabditis_elegans_newGene_1211	--	3.69773	1.27402	1.14529	4.35711	1.44424	1.49194	3.99192	1.24177	1.25729	0.243591	0	5.99657	0.977211	1.46683
Caenorhabditis_elegans_newGene_1215	--	1.53301	1.86521	0.698763	0.552778	0.764824	0.487907	0.366272	1.65434	1.14661	0.442323	0.632541	0.548039	0.211281	0.446379
Caenorhabditis_elegans_newGene_1216	--	2.48087	1.53433	1.58109	1.80531	1.13603	1.00904	2.51237	1.24854	1.72687	0.90211	0.810505	1.50348	1.80857	1.23148
Caenorhabditis_elegans_newGene_1218	--	0.352158	1.14457	0.755469	1.09477	1.39137	0.425432	0.440372	1.14641	0.744279	0.140814	0.273389	1.47408	0.853481	0.743094
Caenorhabditis_elegans_newGene_1219	--	0	0	1.08347	0.071353	0	0	0.215772	0	0	0.197008	0	0.045433	0	0
Caenorhabditis_elegans_newGene_1220	--	0	0.1604	0	0.366776	0.044834	0.1099	0.29961	0.285749	0.142381	0	0	0	0.111324	0.155046
Caenorhabditis_elegans_newGene_1233	--	0.688226	0.090869	0.439562	0.802911	0.494343	0.338645	1.12391	0.312743	0.606139	0.572588	0.863768	1.51334	0.343919	0.541344
Caenorhabditis_elegans_newGene_1234	--	0	0	0.324964	0.438206	0	0.495531	0	0	0	0	0	0	0.632914	0.177339
Caenorhabditis_elegans_newGene_1235	--	0.077626	0.192055	0.047485	0.148776	0	0.157161	0.054699	0	0.12345	0	0	0.743908	0.347594	0.581675
Caenorhabditis_elegans_newGene_1247	--	4.14806	2.42156	0	6.6324	3.35318	2.2311	4.47693	3.33535	2.39402	2.24909	1.10444	9.1273	3.05654	2.50752
Caenorhabditis_elegans_newGene_1259	--	72.2148	25.6595	28.2505	70.8064	24.8751	22.5971	83.1488	24.6836	27.4608	14.9799	16.8324	54.1936	21.6665	20.0317
Caenorhabditis_elegans_newGene_126	--	0.369413	0.677214	0.386922	0.42008	0.388551	1.10217	0.591107	0.60929	0.750471	0.398381	0.622426	0.372958	0.609693	1.38043
Caenorhabditis_elegans_newGene_1262	--	1.39438	1.75225	2.18609	1.35448	1.23777	2.14111	1.18459	1.1563	1.83627	0.363333	0.531472	1.85444	0.863118	1.03041
Caenorhabditis_elegans_newGene_1263	--	1.00955	0.64002	1.0502	0.634304	0.813458	0.914328	0.837633	0.855179	0.866817	0.382004	0.560397	1.23775	0.931373	1.01042
Caenorhabditis_elegans_newGene_1264	--	11.0132	7.40533	5.84047	8.88293	7.15992	8.64799	7.61712	8.47419	6.18612	5.96519	10.516	12.703	11.2681	6.21404
Caenorhabditis_elegans_newGene_1266	--	0.094214	0.191361	0.552577	0	0.244159	0.269138	0.134765	0.178837	0.240863	0	0	0.136464	0.316522	0.277088
Caenorhabditis_elegans_newGene_1268	--	0.280852	0.397002	0.611792	0.315777	0.547797	0.489941	0.318836	0.714631	0.682531	0.195787	0.102484	0.410297	0.423649	0.708849
Caenorhabditis_elegans_newGene_1270	--	0	0.413714	0.187701	0.495773	0.264051	0.224341	0.251832	0.15582	0.352805	0.114413	0.157906	0.1232	0.387863	0
Caenorhabditis_elegans_newGene_1271	--	0.212306	0.303937	0.238057	0.306562	0.170403	0.503085	0.214722	0.290084	0.445308	0.045187	0	0.654556	0.260114	0.395725
Caenorhabditis_elegans_newGene_1272	--	0.201069	0.673287	0.315465	0.164802	0.51217	0.178898	0.319643	0.307777	0.228581	0.082659	0	0.48241	0.26478	0.110046
Caenorhabditis_elegans_newGene_1273	--	0.107799	0.430698	0.313718	0.124231	0.138106	0.167058	0.145857	0.117876	0.120894	0	0	0.138995	0	0.422299
Caenorhabditis_elegans_newGene_1274	--	0	0.231227	0	0	0.38933	0.169759	0	0.199036	0.161415	0	0	0	0.177014	0.114257
Caenorhabditis_elegans_newGene_1275	--	4.56594	4.6482	7.41954	4.50809	7.85428	6.25077	4.49269	8.67869	8.13501	2.04173	1.66117	8.90789	7.95098	5.55961
Caenorhabditis_elegans_newGene_1276	--	1.33788	0	0.962824	2.18731	2.65307	2.9018	1.11113	1.1965	1.12362	0.908296	0.873711	2.47031	1.69935	1.84555
Caenorhabditis_elegans_newGene_1277	--	0.706873	0.585232	0.551679	0.394163	0.489009	0.329027	0.376701	0.651782	0.746455	0.202864	0.165011	0.585907	0.33819	0.443226
Caenorhabditis_elegans_newGene_1278	--	0.102005	1.0468	0.473432	0.681611	0.344224	0.166822	0.511462	0.949924	0.093272	0.053818	0	0.887107	0.214227	0.232848
Caenorhabditis_elegans_newGene_1279	--	14.9233	6.45755	7.14755	13.5203	8.25648	8.19023	12.4212	8.6743	5.47955	4.04994	3.3861	16.9268	5.7911	7.4348
Caenorhabditis_elegans_newGene_1281	--	0	0	0	0.072924	0	0.377748	0.063311	0.625212	0	0.172959	0	0.16777	0	0.315749
Caenorhabditis_elegans_newGene_1282	--	0.417339	0.571519	0.302986	0.401258	0.386142	0.59413	0.367907	0.332769	0.667402	0.272864	0.168417	0.267547	0.673194	0.481039
Caenorhabditis_elegans_newGene_1283	--	0	0	0.241525	0	0	0	0.047058	0	0.385284	0	0.059194	0.391897	0.122784	0
Caenorhabditis_elegans_newGene_1285	--	5.41658	2.35862	3.58989	3.24168	3.75079	3.79697	3.65778	3.28171	4.1077	0.794839	1.23052	2.17699	3.21111	3.33907
Caenorhabditis_elegans_newGene_1286	--	0.191197	1.49368	1.05671	0.960005	1.19763	0.523392	0.486252	1.30985	0.268858	0.635919	0	2.75111	1.62281	0.725572
Caenorhabditis_elegans_newGene_1287	--	1.59897	2.63162	2.38431	2.18607	2.37974	2.04258	1.75642	2.81784	2.27718	1.91634	1.79513	2.07185	3.05356	2.1274
Caenorhabditis_elegans_newGene_1289	--	0.074129	0.417631	0.212755	0.025438	0.203772	0.47854	0	0.141181	0.176692	0	0	0.146143	0.229694	0
Caenorhabditis_elegans_newGene_129	--	0.11867	0.329549	0	0.096943	0.019233	0.10259	0.307049	0.040367	0.086326	0.879619	0.143337	0.192941	0.63287	0.619627
Caenorhabditis_elegans_newGene_1291	--	1.96574	1.26978	1.21381	2.18458	1.2453	1.10494	2.26293	1.95737	1.53422	0.499866	0.389801	1.12184	1.59771	1.22704
Caenorhabditis_elegans_newGene_1294	--	6.09189	6.03741	7.59181	7.46551	4.4266	5.9812	4.98432	6.16787	5.87105	2.46922	2.5732	5.34165	5.19659	5.96002
Caenorhabditis_elegans_newGene_1296	--	73.7737	78.6297	71.8431	75.992	83.5817	82.5929	75.6919	90.3985	81.9174	54.8929	45.9295	53.4687	75.3629	67.1529
Caenorhabditis_elegans_newGene_1299	--	17.5476	15.1331	17.2607	18.3516	15.3163	17.865	18.0048	16.8275	17.1002	12.8357	17.5198	18.46	14.9503	15.3715
Caenorhabditis_elegans_newGene_1300	--	1.42416	2.56855	2.45941	1.55286	2.99999	2.84669	1.49839	3.31928	2.48627	1.33183	1.1724	1.22741	3.13144	2.21942
Caenorhabditis_elegans_newGene_1301	--	3.7731	2.67821	3.45481	3.39725	3.27501	3.34994	3.82144	3.25029	3.03221	0.995067	0.80708	2.46632	1.83575	2.21361
Caenorhabditis_elegans_newGene_1302	--	13.1889	2.84404	6.66767	10.891	3.82258	2.25431	12.6805	2.99985	3.03458	0.535103	0.75322	3.48393	1.13236	1.04172
Caenorhabditis_elegans_newGene_1304	--	0.084249	0.335876	0.555067	0.455501	0.890824	0.948334	0.483453	0.516914	0.42768	0.699556	0.064546	0.643736	0.729752	0.467627
Caenorhabditis_elegans_newGene_1308	--	0.757047	0.522186	0.734999	1.68621	0.681874	0.638165	0.98541	1.72295	1.15221	0.280718	0.096912	0.363766	1.0877	0.762517
Caenorhabditis_elegans_newGene_1309	--	5.17259	9.14927	5.61398	8.14471	8.89356	6.27028	4.88954	8.88858	6.15561	6.65604	6.34008	8.90818	11.2043	6.57171
Caenorhabditis_elegans_newGene_1312	--	0.479979	0.713051	0.707646	0.64689	0.701259	0.495568	0.480996	0.927735	0.658983	0.456338	0.176803	0.784973	1.13236	0.727646
Caenorhabditis_elegans_newGene_1313	--	4.28703	4.35213	5.40857	4.7625	5.63278	5.66737	4.75335	4.61153	5.65267	1.39208	1.35168	4.35055	4.50808	5.48248
Caenorhabditis_elegans_newGene_1315	--	2.33576	1.95585	2.20649	2.62605	2.36538	2.17762	2.21032	2.31761	2.5724	0.617353	0.992076	3.1638	2.65167	2.24498
Caenorhabditis_elegans_newGene_1317	--	0.433122	0.568815	0.538169	0.397024	0.497237	0.460822	0.219109	0.106641	0.512454	0.087727	0.096457	0.581041	0.994838	0.622877
Caenorhabditis_elegans_newGene_132	--	0.620287	0.761525	0.383454	1.39456	0.866537	0.254299	0.593301	0.908728	0.256889	0.053876	0.190655	1.20918	0.965152	0.354776
Caenorhabditis_elegans_newGene_1320	--	0	0	0.074811	0.331467	0.035569	0	0.14866	0.530858	0.147583	0.084547	0.188924	0	0.118811	0
Caenorhabditis_elegans_newGene_1322	--	0.244551	0.382507	0	0	0.216572	0	0.310075	0	0	0	0	0.226008	0.323172	0.193085
Caenorhabditis_elegans_newGene_1323	--	0.408219	0.504093	0.95188	0.718814	1.30635	0.358816	0.769601	0.995288	0.412362	0.321237	0.044092	0.184855	0.415489	0.06325
Caenorhabditis_elegans_newGene_1326	--	0	0	0	0.149059	0	0.237009	0.144846	0.161473	0	0	0.165849	1.33451	0	0.121438
Caenorhabditis_elegans_newGene_1327	--	1.61299	0.159415	0.626991	1.32341	0.26754	0.226663	1.50919	0.484792	0.340095	0.075309	0.082667	2.30657	0.190889	0.421188
Caenorhabditis_elegans_newGene_1328	--	0	0.223577	0.236908	0.287928	0.369107	0.733383	0.098542	0.13849	0.10281	0	0.128602	0.253466	0.254346	0.288628
Caenorhabditis_elegans_newGene_1330	--	0.134653	0.142494	0.222891	0	0.118058	0.54627	0.037475	0.178288	0.236526	0	0.085532	0.267747	0.14184	0.180207
Caenorhabditis_elegans_newGene_1331	--	4.62149	4.16499	3.92413	4.77647	4.5916	4.48936	4.74066	4.59272	3.97221	7.51193	7.733	5.09297	5.73289	4.82223
Caenorhabditis_elegans_newGene_1332	--	0.799867	1.36203	0.845886	0.790927	0.84278	0.668169	1.28653	0.873267	0.508736	0.113094	0.109888	0.671529	0.498678	0.119646
Caenorhabditis_elegans_newGene_1335	--	0.063629	0	0	0	0.074354	0	0.38435	0.03698	0.456592	0	0	0	0.02095	0
Caenorhabditis_elegans_newGene_1336	--	0.578319	0.469031	0.157576	0.664315	0.413674	0.52631	0.667709	0.388677	0.24132	0.030752	0	0.262688	0.286168	0.086485
Caenorhabditis_elegans_newGene_1350	--	7.50731	6.4076	5.74409	5.36222	6.81104	6.5742	6.75081	8.88365	6.05412	10.8066	10.5911	5.74603	8.90241	7.65392
Caenorhabditis_elegans_newGene_1353	--	0.672142	0.411553	0.660661	0.527198	0.614677	0.497082	0.172242	0.411148	0.630545	0.036639	0.151262	0.106618	0.64645	0.609692
Caenorhabditis_elegans_newGene_1358	--	0.449864	0.219219	0.127616	0.761547	0.31823	0.388464	0.201464	0.626629	0.241938	0.295472	0.180118	0.774297	0.661152	0.307805
Caenorhabditis_elegans_newGene_1376	--	0.300717	0.69037	0.492893	0.648978	0.404951	0.65903	0.576871	0.704162	0.581531	0.358589	0.083713	0.370401	0.340119	0.209057
Caenorhabditis_elegans_newGene_1387	--	0.085767	0	0	0	0.329114	0	0.270884	0	0	0	0	0	0	0.330019
Caenorhabditis_elegans_newGene_1388	--	0.381113	0.182265	0	0.31544	0	0.084604	0.144471	0.048729	0	0.374734	0	1.18718	1.62576	1.21405
Caenorhabditis_elegans_newGene_1390	--	0.093327	0	0	0	0	0	0.140201	0	0.384151	0	0	0.500844	0.138757	0
Caenorhabditis_elegans_newGene_1392	--	0	0	0	0	0	0	0	0.104821	0	0.097362	0	0.586186	0	0
Caenorhabditis_elegans_newGene_1393	--	0.127105	0	0	0	0	0	0	0	0	0	0	0	0	0.165287
Caenorhabditis_elegans_newGene_1399	--	0.461585	0.191048	0.572522	0.430887	0.117239	0.281506	0.578387	0.170069	0.38668	0	0	0	0.047243	0.136799
Caenorhabditis_elegans_newGene_1405	--	1.54571	0.441772	0.941162	1.1541	0.702359	1.10604	2.16042	1.13909	0.963197	0	0.235893	0.527079	0.649153	0.605069
Caenorhabditis_elegans_newGene_1406	--	7.1842	1.41818	0.9091	11.5092	2.38231	1.9266	12.6251	1.43226	1.33682	1.65975	1.55322	9.57207	1.72603	0.935585
Caenorhabditis_elegans_newGene_1408	--	0	0.288485	0.161759	0	0.234263	0.383129	0.045937	0.322224	0.333518	0.359379	0.033575	0.01499	0.378118	0.221133
Caenorhabditis_elegans_newGene_1411	--	0.658029	0.352434	0.188898	0.934619	0.349325	0.144845	0.336192	0.469416	0.080044	0.033816	0	0.811975	0.74662	0.135583
Caenorhabditis_elegans_newGene_1415	--	1.60362	1.78298	2.04953	1.34381	2.05061	1.75571	1.99377	1.71687	1.8878	1.15544	1.13897	1.9055	1.52052	1.75513
Caenorhabditis_elegans_newGene_1416	--	0	0.173618	0	0	0.142075	0	0	0	0	0	0	0	0.401947	0
Caenorhabditis_elegans_newGene_1417	--	0.170761	0.530304	0.299307	0.132884	0.3789	0.333358	0.31255	0.168761	0.260266	0.539981	0.220547	0.064764	0.375616	0.403813
Caenorhabditis_elegans_newGene_1422	--	0.278138	0.323321	0.159436	0.158536	0.078931	0.143439	0.096856	0.281828	0.148085	0.214799	0.088199	0.132548	0.966198	0.394853
Caenorhabditis_elegans_newGene_1429	--	4.18736	2.26558	2.40111	3.12567	1.1132	3.11761	3.78606	2.05042	2.23242	1.78196	0.536346	2.75416	0.721784	1.63108
Caenorhabditis_elegans_newGene_143	--	0.069939	0.132743	0.160551	0.106286	0	0	0.137939	0.145759	0.377821	0	0	0	0	0
Caenorhabditis_elegans_newGene_1441	--	0.489108	0.420294	0.358367	0.425142	0.547166	0.222822	0.634886	0	0.294017	0.361999	0	0.211066	0.394375	0.13339
Caenorhabditis_elegans_newGene_1442	--	4.37851	1.16745	1.24808	5.17465	0.810996	0.891383	4.00827	1.10484	1.23251	0.381762	0.720116	2.36043	0.839587	0.414257
Caenorhabditis_elegans_newGene_1445	--	0.07334	0	0.164122	0.147009	0.177785	0.554096	0	0.396664	0.30159	0	0	0.320252	0.936781	0.306384
Caenorhabditis_elegans_newGene_1447	--	0.782958	0.51363	0.404501	0.514718	0.283204	0.268794	0.786665	0.653671	0.72846	0.526683	0.949519	0.144084	0.202677	0.226045
Caenorhabditis_elegans_newGene_1448	--	29.3425	21.501	22.2237	23.8942	24.861	24.6284	26.2766	24.2832	22.5561	9.24622	6.58396	22.2403	26.4749	18.7326
Caenorhabditis_elegans_newGene_1449	--	3.42264	5.18023	3.11064	3.29881	5.63865	5.34714	3.19866	5.56539	4.71201	4.54519	2.56688	2.5537	7.11564	4.83065
Caenorhabditis_elegans_newGene_1450	--	19.7732	5.04685	5.591	13.9916	4.67303	4.17562	16.8097	4.39242	3.69302	3.35949	4.30821	15.763	4.57553	4.45187
Caenorhabditis_elegans_newGene_1451	--	1.1898	1.76612	2.358	1.83968	1.80688	2.21611	1.22308	1.46033	2.31585	1.5319	1.42352	1.55645	2.16548	2.39194
Caenorhabditis_elegans_newGene_1452	--	0.768916	0.439497	0.45082	0.637598	0.052752	0.376775	0.283224	0.415518	0.459755	0.30521	0	1.34749	0.19111	0.410145
Caenorhabditis_elegans_newGene_1457	--	11.9572	13.4003	13.117	8.2236	9.21323	10.0176	9.90114	13.0372	10.1422	2.78476	0.996685	24.1684	16.1473	14.6332
Caenorhabditis_elegans_newGene_1458	--	0.046581	0.384081	0.255629	0.025801	0.317612	0.916458	0	0.100438	0.27298	0	0	0.046963	0.072607	0.086323
Caenorhabditis_elegans_newGene_1459	--	0.740204	1.16852	0.392308	0.351322	0.439144	0.618931	0.624927	0.509921	0.463897	0.141077	0	0.454717	1.76127	0.166854
Caenorhabditis_elegans_newGene_1461	--	0.459316	0.264156	0.804754	0.832578	0.818247	0.755983	0	0.585213	0.747176	0.424357	0.273822	0.790709	0.452192	0.48829
Caenorhabditis_elegans_newGene_1462	--	2.41373	4.02973	3.23154	3.22453	4.04204	4.24801	2.94846	3.83344	3.45128	3.70286	3.99927	2.33846	4.17492	3.3688
Caenorhabditis_elegans_newGene_1463	--	0.222216	0.425471	0.534259	0.417068	0.320641	0.148656	0.052802	0.139016	0.066158	0.318605	0	0.297845	0.030977	0.196342
Caenorhabditis_elegans_newGene_1466	--	0	0	0	0.102929	0	0	0	0	0.045828	0.099235	0.629114	0.204856	0.39711	0
Caenorhabditis_elegans_newGene_1467	--	0.319582	0.222935	0.305719	0.409245	0.339128	0.264372	0.363011	0.115617	0.216962	0.112811	0.060242	1.59358	0.627977	0.272944
Caenorhabditis_elegans_newGene_1469	--	0.097294	0.217064	0	0	0	0.045097	0	0.064089	0	0	0	0.29689	0.209568	0
Caenorhabditis_elegans_newGene_1470	--	0	0.133821	0	0	0.217006	0.01047	0.054045	0.26756	0.130176	0	0	0.035589	0	0.02682
Caenorhabditis_elegans_newGene_1475	--	0.27171	0.341413	0.572372	0.261174	0.278155	0.337146	0.217912	0.059459	0.143299	0.232352	0.525993	0.377736	0.375176	0.135345
Caenorhabditis_elegans_newGene_1476	--	1.83635	0.237123	0.433056	0.689947	0.317345	0.142986	1.29755	0.492819	0.120658	0.328613	0.089471	0.510674	0.233733	0
Caenorhabditis_elegans_newGene_1477	--	0	0.228475	0.077026	0	0.4628	0.342419	0.12172	0.160442	0.38411	0.226604	0	0	0.316002	0.087774
Caenorhabditis_elegans_newGene_1480	--	5.38784	8.93219	7.81547	7.03361	9.32683	8.94604	7.79854	9.37909	9.24005	6.61589	7.12329	6.13649	8.45551	7.82621
Caenorhabditis_elegans_newGene_1483	--	3.0894	3.3197	4.04237	3.84932	2.32353	3.13	3.22128	2.90748	2.90621	1.50434	1.87227	4.35135	3.06331	2.52846
Caenorhabditis_elegans_newGene_1484	--	0.655545	0.445232	0.126835	2.00991	0.313384	0.368925	1.6017	0.164057	0.196627	0	0.027868	0.590297	0.282879	0
Caenorhabditis_elegans_newGene_1485	--	0.242502	0.10243	0.147868	0.709352	0.316974	0	0.248551	0	0	0.184118	0	0	0.660313	0.075215
Caenorhabditis_elegans_newGene_1486	--	0.795905	0.602385	0.595782	1.84408	1.61832	0.73801	1.4245	0.948177	0.991934	0.123289	0.139004	1.01913	0.840465	0.51258
Caenorhabditis_elegans_newGene_1487	--	0.233836	0.516348	0.263396	0	0.162116	0.410568	0	0.318299	0.570053	0	0.097519	0	0	0
Caenorhabditis_elegans_newGene_1488	--	0.261815	0.200687	0.166449	0.056983	0.120407	0.26366	0.041668	0.152101	0.100809	0.116919	0.0932	0.082885	0.046886	0
Caenorhabditis_elegans_newGene_1489	--	0	0	0.302288	0	0	0	0.104079	0.215795	0	0	0.591099	0	0	0
Caenorhabditis_elegans_newGene_149	--	0.17591	0	0.129175	0.118614	0.161022	0.283374	0	0.637026	0	0	0.066098	0.118234	0.121512	0.278707
Caenorhabditis_elegans_newGene_1490	--	0.079264	0	0.542213	0	0.070511	0.078985	0.098692	0	0	0.084462	0	0	0	0
Caenorhabditis_elegans_newGene_1492	--	2.25453	2.00576	2.11082	1.42053	1.47301	1.50813	1.46972	1.53783	1.44928	0.413993	0.589075	1.40311	2.30073	2.37199
Caenorhabditis_elegans_newGene_1493	--	0.830933	0.244931	0.207745	0.657791	0.57727	0.166013	0.235593	0.186043	0.273939	0.31667	0.089619	0.877776	0.584319	0.234952
Caenorhabditis_elegans_newGene_1496	--	0.506912	0.296248	0.476004	0.308139	0.064674	0.07723	0	0.204344	0.09055	0.105374	0	0	0.147826	0
Caenorhabditis_elegans_newGene_1498	--	3.01943	1.53508	2.04964	3.78063	1.31519	1.59388	2.59575	1.65074	1.35003	1.78963	1.33431	5.89802	2.88158	2.13331
Caenorhabditis_elegans_newGene_1502	--	0.226001	0.125886	0.186013	0.115077	0.178796	0.136527	0.30534	0.104758	0.246915	0.050597	0	0	0.101969	0.191868
Caenorhabditis_elegans_newGene_1506	--	0.113678	0.277757	0	0.152544	0.528979	0	0.437803	0.323767	0	0	0	0.270843	0.514172	0
Caenorhabditis_elegans_newGene_1508	--	0.058923	0.197309	0.269466	0	0.234814	0.353416	0.058203	0.413444	0.550698	0	0.132841	0.296633	0.224809	0
Caenorhabditis_elegans_newGene_1510	--	0.126995	0.505886	0.970298	0.661501	0.366487	0.495735	0.227571	0.325528	0.418791	0.156556	0.17352	0.23693	0.845015	0.463191
Caenorhabditis_elegans_newGene_1511	--	0.102871	0.155433	0.233994	0.190982	0.410509	0.246766	0.390101	0.318057	0.245154	0.125955	0.060713	0.13671	0.827708	0.598014
Caenorhabditis_elegans_newGene_1512	--	0.058851	0.087237	0.428842	0.146674	0.355084	0	0.241442	0.104402	0.104222	0	0	0.235752	0.147912	0.247814
Caenorhabditis_elegans_newGene_1514	--	5.09499	4.43593	6.11874	5.02902	4.60546	7.28484	5.12186	5.15633	7.3417	2.23128	1.84632	3.15293	3.68838	5.46778
Caenorhabditis_elegans_newGene_1515	--	20.0439	11.5479	10.9643	14.9076	8.99472	8.9794	15.0182	10.7988	11.2228	4.51361	4.57802	10.1529	9.7037	9.44319
Caenorhabditis_elegans_newGene_1516	--	0.356839	0	0.05156	0.180701	0.388713	0.289761	0.202891	0.111184	0.200646	0.094491	0.289662	0.381524	0.402622	0.121895
Caenorhabditis_elegans_newGene_1517	--	0.233346	0.25398	0.14206	0.301195	0.161118	0.031742	0.168588	0.291886	0.188123	0.302683	0.077208	0.217664	0.110467	0.504825
Caenorhabditis_elegans_newGene_1518	--	13.4736	5.33385	6.70208	10.674	5.22628	6.6697	11.8938	7.35081	7.15116	1.73716	1.96666	4.11596	3.76102	2.06055
Caenorhabditis_elegans_newGene_1519	--	4.00986	4.99058	6.06482	5.5016	4.03238	3.7872	4.73417	5.1457	4.76866	2.05049	2.69461	4.9155	4.22632	4.24475
Caenorhabditis_elegans_newGene_16	--	0.033618	0.067613	0.616948	0	0.052064	0.046003	0	0	0	0	0	0.109333	0.326225	0
Caenorhabditis_elegans_newGene_170	--	6.03184	5.66816	6.24121	6.28393	5.97635	6.21992	5.59741	6.00415	4.99683	2.41176	3.34992	3.1013	7.62971	4.84269
Caenorhabditis_elegans_newGene_173	--	0.15974	0.20623	0.289067	0.944636	0.696367	0.129828	0.44028	0.663535	0.15298	0.373874	0.270141	0.925528	0.606386	0.638543
Caenorhabditis_elegans_newGene_174	--	0	0	0	0	0.60288	0	0	0	0	0	0	0	0	0
Caenorhabditis_elegans_newGene_175	--	0.193536	0	0	0.066791	0.203743	0.159301	0	0	0.137613	0.747575	0.074058	0.461277	0	0.174977
Caenorhabditis_elegans_newGene_176	--	0.294206	0.069562	0.180911	0.70899	0.077181	0.259557	0.757447	0.126701	0.31867	0	0.088024	0.192777	0.22859	0.098284
Caenorhabditis_elegans_newGene_18	--	0.649733	1.29725	0.756102	0.673403	0.744804	1.15401	1.30031	0.941362	1.12182	0.332507	0.648116	0.691986	0.841762	1.10647
Caenorhabditis_elegans_newGene_182	--	0.05368	0.242748	0.454686	0.347223	0.289219	0.202511	0.347049	0.14565	0.030315	0	0.084795	0.263177	0	0.044711
Caenorhabditis_elegans_newGene_19	--	0	0	0.116407	0.347	0	0	0	0	0	0	0	0.682126	0	0
Caenorhabditis_elegans_newGene_194	--	0	0.405193	0.193541	0	0.550551	0.097609	0.107366	0	0.137341	0	0	0.07674	0.093325	0.072214
Caenorhabditis_elegans_newGene_20	--	0.434918	0.625749	0.604731	0.628369	0.483071	0.696378	0.37434	0.31346	0.654656	0.199111	0	0	0	0
Caenorhabditis_elegans_newGene_21	--	1.92682	0.643328	1.02785	1.75293	0.83418	0.86399	1.64265	0.631141	0.551167	0.197681	0.60169	1.18139	0.276896	0.609562
Caenorhabditis_elegans_newGene_213	--	0	4.98284	4.71791	0	2.16318	0.607418	3.54461	5.04214	2.57701	0	0.224908	2.908	5.7429	1.95711
Caenorhabditis_elegans_newGene_218	--	0.612475	0.59475	0.643687	0.909299	1.1438	0.379304	0.790122	0.885582	0.543826	1.3456	0.482225	0.759806	1.02895	0.923256
Caenorhabditis_elegans_newGene_22	--	0.0798	0.553977	0.10398	0.33577	0.481183	0.192576	0.219578	0.262317	0.100484	0.028852	0	0.628268	0.183051	0.038345
Caenorhabditis_elegans_newGene_23	--	4.0334	1.58715	3.53049	4.74989	1.56335	4.4877	5.73933	0.778323	4.26892	11.4158	6.04477	63.5276	27.0568	56.0571
Caenorhabditis_elegans_newGene_238	--	0	0	0	0	0	0	0	0.469651	0	0	0	0	0	0.11079
Caenorhabditis_elegans_newGene_239	--	0.71623	0.841328	0.869268	0.356032	0.736794	1.18931	0.42971	1.02304	0.84751	0.053531	0.19681	0.570998	0.791311	0.608656
Caenorhabditis_elegans_newGene_242	--	1.35573	0.772121	0.921977	0.667378	0.81015	0.633799	1.34141	1.2827	0.544266	0.19978	0.123311	0.354951	0.270204	0.501754
Caenorhabditis_elegans_newGene_244	--	0.451739	0.235616	0.338402	0.352035	0.378383	0.382185	0.508453	0.231762	0.259383	0.144813	0.124355	0.208587	0.386954	0.219625
Caenorhabditis_elegans_newGene_246	--	0.243102	0.157285	0	0.4162	0.146457	0.530797	0.239194	0.291066	0.408541	0.117298	0.047427	0.160136	0.256741	0.119748
Caenorhabditis_elegans_newGene_248	--	0	0.48746	0	0	0.080984	0.082877	0	0	0	0.213894	0	0	0.207791	0
Caenorhabditis_elegans_newGene_251	--	0.075372	0.326898	0.407379	0.184926	0.172392	0.177686	0.091975	0.030802	0.096588	0.049127	0	0.884174	0.81554	0.238546
Caenorhabditis_elegans_newGene_252	--	0.158214	0	0	0.174229	0.176997	0.220771	0.125966	0	0.427256	0	0	0.221928	0.216417	0.450306
Caenorhabditis_elegans_newGene_253	--	0.128233	0	0	0.22753	0.067278	0.061412	0.460563	0	0	0	0	0.304769	0	0.085068
Caenorhabditis_elegans_newGene_254	--	0	0.265864	0	0.1686	0.032799	0	0.102716	0	0.232664	0	0	0	0.312768	0.473387
Caenorhabditis_elegans_newGene_263	--	0.057733	0	0.119063	0.113384	0	0	0	0	0	0.221703	0.520636	0.076786	0	0
Caenorhabditis_elegans_newGene_264	--	0.136902	0.102838	0.062608	0.311148	0.235431	0.441071	0.067615	0.074044	0	0.071146	0	0.199675	0.114503	0
Caenorhabditis_elegans_newGene_267	--	0.269362	0.301393	0.228378	0.397685	0.195244	0.647443	0.07809	0.240875	0.462121	0.073762	0	0.12377	0.098004	0.26118
Caenorhabditis_elegans_newGene_268	--	7.83886	5.8291	8.76235	7.33188	5.41823	5.93513	8.73291	4.33731	6.57145	2.05531	1.68686	5.61693	5.62847	5.46821
Caenorhabditis_elegans_newGene_269	--	0.062676	0.302288	0.07381	0.160246	0.063514	0	0.13684	0	0.283938	0.25163	0	0.406801	0	0.076561
Caenorhabditis_elegans_newGene_27	--	1.63233	1.08453	0.842903	1.4698	1.72752	0.873763	1.22011	1.4251	1.66073	0.091838	0.088189	1.01068	0.807905	0.877125
Caenorhabditis_elegans_newGene_271	--	0.250752	0	0.258867	0.117184	0.275535	0.270392	0.136618	0	0.270215	0	0	0.347371	0.592686	0.169026
Caenorhabditis_elegans_newGene_272	--	1.58852	0.510045	0.905695	1.66546	0.575444	1.10004	1.19049	1.70973	1.55022	0.082258	0.391407	0	0.093959	0.185563
Caenorhabditis_elegans_newGene_274	--	0.25145	0.106074	0.433696	0.494318	0.289088	0.136738	0.543361	0	0.301909	0.095966	0	0.431716	0.125789	0.164962
Caenorhabditis_elegans_newGene_283	--	0	0	0	0	0	0	0	0	0	0	0.459993	0	0	0
Caenorhabditis_elegans_newGene_284	--	0	0.352214	0.031137	0.052302	0	0	0	0.381796	0	0.058323	0.040694	0	0.184134	0
Caenorhabditis_elegans_newGene_285	--	0.205675	0.219433	0	0.035364	0.17845	0.046744	0.08998	0	0	0	0	0	0.609346	0.110856
Caenorhabditis_elegans_newGene_286	--	0	0.455402	0.212989	0	0	0	0	0	0	0	0	0.357089	0.222179	0
Caenorhabditis_elegans_newGene_289	--	0.38792	0.726889	0.458186	0.610531	0.763302	0.67714	0.610652	0.59968	1.02917	0.229289	0.1235	0.637621	0.70902	0.471566
Caenorhabditis_elegans_newGene_29	--	0.557701	0.855136	0.511774	0.514059	0.309875	0.119959	1.01815	1.07198	0.477368	0.30454	0.112835	0.173173	0.812071	0.481672
Caenorhabditis_elegans_newGene_290	--	0.213691	0.34708	0.477021	0.169855	0.222043	0.418805	0.353514	0.236907	0.155804	0.344244	0.308883	0.568984	0.477379	0.50066
Caenorhabditis_elegans_newGene_291	--	0.094569	0.578027	0.157157	0.334808	1.01364	0.550041	0.220488	0.762144	0.660608	0.440727	0.190862	0.226177	0.383441	0.339472
Caenorhabditis_elegans_newGene_3	--	1.99609	1.95453	1.90502	1.97893	2.18547	1.22244	1.47003	1.69505	1.24586	1.02248	0.691689	2.01739	2.03878	1.44562
Caenorhabditis_elegans_newGene_30	--	0	0	0.374056	0.439193	0	0	0	0	0.146395	0	0	0	0	0
Caenorhabditis_elegans_newGene_316	--	0.049449	0.267626	0.28612	0.192246	0.292129	0.215461	0.088275	0.38485	0.077668	0	0	0.270297	0.132008	0.235983
Caenorhabditis_elegans_newGene_327	--	0.251874	0.309214	0.433794	0.6124	0.212258	0.353508	0.252955	0.200869	0.137885	0.33074	0.172571	0.152578	0.336727	0.143238
Caenorhabditis_elegans_newGene_328	--	0.508525	0.560646	0.112719	0	0.143547	0.255298	0.128141	0	0	0.130789	0.128197	0	0.094758	0.387684
Caenorhabditis_elegans_newGene_329	--	0	0	0	0.079322	0	0	0.855639	0	0	0	0	0.150696	0	0
Caenorhabditis_elegans_newGene_332	--	0.993985	0.443665	0.686541	1.18793	0.407678	0.350206	0.687746	0.346647	0.752671	0.374301	0.42459	0.511792	0.459933	0.466554
Caenorhabditis_elegans_newGene_333	--	0.516194	0.767164	0.446735	0.296411	0.567082	0.613105	0.418464	0.543876	0.42259	0.354216	0.155724	0.186018	0.575895	0.567737
Caenorhabditis_elegans_newGene_336	--	0.874934	1.31846	1.61813	0.828079	1.43807	1.64082	0.932038	1.82405	1.15804	0.702943	0.203508	0.939952	0.655633	1.41205
Caenorhabditis_elegans_newGene_337	--	0	0.343107	0.058365	0	0.161929	0.098573	0	0.073471	0.261232	0	0	0	0.286521	0.039399
Caenorhabditis_elegans_newGene_338	--	0	0.146491	0.082699	0.40999	0	0	0.117313	0	0	0	0	0	0	0
Caenorhabditis_elegans_newGene_339	--	0.661012	0.290779	0.326824	0.706615	0.638073	0.107877	0.841396	0.537618	0.442184	0.278828	0.100912	0.544636	0.27249	0.138944
Caenorhabditis_elegans_newGene_34	--	0	0.286787	0.259254	0.364876	0.187044	0.163142	0.162876	0.502788	0.151236	0.126538	0	0.160171	0.39604	0
Caenorhabditis_elegans_newGene_345	--	1.04892	0.438685	1.52989	1.1322	0.154614	0.432024	1.39861	0.266975	0.552608	1.42942	0.929937	0.594144	0.312192	0.601151
Caenorhabditis_elegans_newGene_346	--	0.925936	6.32289	2.3742	1.48643	7.07229	3.90182	1.68507	7.18178	3.9272	1.80715	0.897796	0.964102	4.28867	2.38484
Caenorhabditis_elegans_newGene_349	--	0	0.30385	0.918028	0.370127	0.661515	0.809978	0.203926	0.518536	0.174327	0.341502	0.790909	0.402082	0.371229	0.364358
Caenorhabditis_elegans_newGene_350	--	2.28528	1.91561	2.13447	3.34876	1.02066	1.59558	1.93106	1.65159	2.05998	0.228423	0.100366	1.96047	2.10792	1.2934
Caenorhabditis_elegans_newGene_352	--	0.272544	0.139296	0.302928	0.031064	0.352651	0	0.13168	0	0.020045	0.03464	0	0	0	0
Caenorhabditis_elegans_newGene_355	--	0.126661	0.56992	0	0	0	0	0	0	0	0.20102	0.362181	0	0	0
Caenorhabditis_elegans_newGene_356	--	0.032887	0.245505	0.158923	0.097736	0.21272	0.290915	0.097348	0.346207	0.304916	0.418454	0.256296	0	0.924955	0.498784
Caenorhabditis_elegans_newGene_358	--	0	0.082814	0.18401	0	0.25383	0.313054	0.046149	0.24132	0.10723	0.205277	0.289411	0.071234	0.673906	0.392809
Caenorhabditis_elegans_newGene_359	--	0.025734	0.365324	0.023616	0.130795	0.471573	0.018684	0.140191	0.390274	0.137437	0.026747	0	0.077922	1.18	0.183559
Caenorhabditis_elegans_newGene_360	--	0.447943	0.600024	0.280949	0.198868	0.097574	0.113889	0.385108	0.452351	0.452266	0.125465	0.259843	0.626501	0.439457	0.192544
Caenorhabditis_elegans_newGene_361	--	0.566408	0	0.12247	0.192038	0.118878	0.041017	0.969777	0	0.278672	0.19605	0	0.249485	0.189495	0
Caenorhabditis_elegans_newGene_362	--	0	0.069828	0	0.060884	0	0.276731	0.1505	0	0.054216	0	0	0	0	0
Caenorhabditis_elegans_newGene_363	--	0.213524	0.38618	0.381296	0.404002	0.385404	0.207207	0.147189	0.644984	0.373809	0.514081	0	0.180316	0.459238	0.315741
Caenorhabditis_elegans_newGene_368	--	0.258525	0.099904	0.066996	0.254933	0.198474	0.202676	0.085122	0.34055	0.227498	0.179136	0	0.173762	0	0
Caenorhabditis_elegans_newGene_369	--	0.745042	0	0.143655	0.332081	0	0.065966	1.42545	0	0.136675	0.114516	0	0.359778	0.182307	0.390763
Caenorhabditis_elegans_newGene_37	--	0.164828	0.566943	0	0.218167	0	0.17106	0.124906	0.352417	0.106613	0	0	0	0	0.040267
Caenorhabditis_elegans_newGene_370	--	0.179879	0	0.121236	0	0	0	0	0	0.07011	0	0	0.602471	0	0.071892
Caenorhabditis_elegans_newGene_372	--	7.16377	5.80738	10.7205	3.9855	4.80379	8.86829	5.49518	5.83619	9.18604	0.623025	0.336873	2.57148	2.542	2.06626
Caenorhabditis_elegans_newGene_373	--	11.4046	4.62728	6.49268	8.09116	5.22726	7.69459	8.80806	4.21129	9.22189	0.192486	0.119255	1.65668	1.3205	0.350398
Caenorhabditis_elegans_newGene_374	--	0.86466	0.792059	0.398717	1.43499	1.02377	0.664655	1.19631	0.486195	0.796263	0.158264	0.06351	0.272119	1.07386	0.207128
Caenorhabditis_elegans_newGene_375	--	0.200396	0.849036	0.755337	0.357381	0.391421	0.437153	0.549338	0.333621	0.463041	0.478073	0.703081	0.218092	0.454021	0.253123
Caenorhabditis_elegans_newGene_376	--	0.068257	0.230731	0.228913	0	0.072704	0.082284	0.200472	0.30967	0	0	0	0	0	0.128059
Caenorhabditis_elegans_newGene_378	--	0.934456	0.394425	1.09604	0.369897	0.306117	0.721118	0.785241	0.180261	1.08492	0	0.224466	0.354211	0.195418	0.092876
Caenorhabditis_elegans_newGene_381	--	0.24013	0.143566	0.699225	0.128894	0.255585	0.372531	0	0.096055	0.511525	0	0	0	0.140669	0
Caenorhabditis_elegans_newGene_382	--	2.85099	2.09207	2.45661	1.84098	2.57354	1.4058	1.94291	2.04727	2.26201	0.991685	1.9441	2.15938	2.14458	2.5797
Caenorhabditis_elegans_newGene_383	--	2.70231	2.81364	3.82404	2.00226	3.08226	3.07856	2.39255	3.26798	2.66563	1.18242	1.83177	2.79882	3.46923	3.21638
Caenorhabditis_elegans_newGene_384	--	0.151516	0	0.312273	0.076753	0	0	0.224497	0	0.119772	0	0.170796	0.128673	0	0
Caenorhabditis_elegans_newGene_386	--	0.588934	0	0.091195	0	0	0	0	0	0	0	0.293722	0	0	0
Caenorhabditis_elegans_newGene_396	--	0.171718	0.124359	0.100835	0.202545	0.227889	0.806581	0.209764	0.183491	0.257626	0.073384	0.118852	0.120972	0.217755	0.26098
Caenorhabditis_elegans_newGene_4	--	1.07834	2.12012	1.70678	1.64351	2.25538	2.02405	1.06529	1.5941	1.15101	1.16714	0.474154	2.65026	1.86846	1.26978
Caenorhabditis_elegans_newGene_400	--	8.98491	3.9188	5.00575	5.80196	4.37343	4.4383	5.45822	4.82364	4.34066	1.35972	0.721506	11.5649	5.46087	5.54118
Caenorhabditis_elegans_newGene_403	--	0.062591	0	0.882962	0	0	0.163006	0.309133	0.202891	0.420118	0.195168	0	0	0	0.165159
Caenorhabditis_elegans_newGene_404	--	0	0	0	0	0.548468	0	0	0	0	0	0	0	0	0
Caenorhabditis_elegans_newGene_405	--	0.226792	0.056629	0.069183	0.373706	0.029667	0.121848	0	0.099411	0.10236	2.00554	1.97173	0.200986	0.235553	0.466447
Caenorhabditis_elegans_newGene_407	--	0.101198	0	0.16184	0	0.079648	0	0	0	1.16712	0	0	0.168269	0	0.608298
Caenorhabditis_elegans_newGene_408	--	0.002112	0	0.18222	0	0.066477	0	0	0.570366	0	0	0	0.053586	0.043866	0.440471
Caenorhabditis_elegans_newGene_410	--	0.30124	1.35757	1.54977	0.486937	1.57465	1.74206	0.98995	1.98738	2.10526	0.069343	0.212232	0.572564	1.32053	1.05387
Caenorhabditis_elegans_newGene_414	--	0.091676	0.401539	0.572198	0.228464	0.064096	0.112448	0.137902	0.107812	0.690212	0.235071	0.08396	0.249723	0.200835	0.62943
Caenorhabditis_elegans_newGene_415	--	0	0.496725	0	0.313589	0.221466	0.151096	0.079529	0	0.331288	0	0	0	0	0.127251
Caenorhabditis_elegans_newGene_417	--	0	0.144301	0.309238	0	0.125824	0.368441	0	0	0.281303	0.212598	0	0.071614	0.062192	0.147524
Caenorhabditis_elegans_newGene_418	--	0.38892	0.415961	0.067905	0.376087	0.507393	0.323513	0.351034	0.55226	0.13396	0	0.077075	0.192536	0.518736	0.281745
Caenorhabditis_elegans_newGene_419	--	2.62132	0.256056	0.488262	3.31284	0.669241	0.388927	3.20394	0.436431	0.305646	0.58612	0.663135	2.18754	0.578679	0.253752
Caenorhabditis_elegans_newGene_420	--	0.344366	0.443412	0.368833	0.225674	0.210189	0.28726	0.633902	0.359464	0.106482	0.257015	0	0.325547	0.101748	0.445352
Caenorhabditis_elegans_newGene_421	--	0.34718	0.105127	0.156655	0.575284	0.113361	0.092834	0.396386	0.374712	0.4159	0	0	0	0.154786	0.205679
Caenorhabditis_elegans_newGene_422	--	1.71985	1.72783	2.26196	1.66266	1.61553	2.09863	1.28934	1.77202	1.63689	0.10567	0.121607	0.640618	1.01915	0.733799
Caenorhabditis_elegans_newGene_428	--	0.065918	0.12897	0.235555	0.298033	0.110731	0.436639	0.072887	0.197417	0.186398	0	0	0.270049	0.645116	0
Caenorhabditis_elegans_newGene_431	--	0.04109	0.14505	0.360961	0.242132	0.366494	0.189447	0.071646	0.052306	0	0	0	0.021647	0.262343	0
Caenorhabditis_elegans_newGene_437	--	0.666785	0.30977	0.228174	0.438071	0.220852	0.710311	0.371557	0.240476	0.363229	0	0	0.738068	0.221971	0.080427
Caenorhabditis_elegans_newGene_44	--	0.419394	0.635075	0.514161	0.429016	0.907172	0.451393	0.468288	0.785014	0.569605	0.057609	0.489281	0.875463	0.803129	0.535077
Caenorhabditis_elegans_newGene_441	--	6.41949	7.71568	8.40603	7.42668	5.51328	5.9457	6.64476	5.33748	6.27783	3.72114	4.17111	7.79473	5.71658	6.50126
Caenorhabditis_elegans_newGene_443	--	0.767292	0.529745	0.969582	0.494712	0.819591	0.474223	0.870409	0.730494	0.519685	0.548662	0.477748	0.784623	0.57498	0.769895
Caenorhabditis_elegans_newGene_445	--	0	0.355396	0	0	0	0	0	0	0	0	0	0	0	0
Caenorhabditis_elegans_newGene_446	--	2.08188	1.59931	0.285542	0.853932	0.884805	0.131575	1.05018	0.747303	0.398937	0.239193	0.076726	0.27449	0.357702	0.643381
Caenorhabditis_elegans_newGene_447	--	0.015527	0.304984	0	0.322151	0.558183	0.037223	0.015337	0.074573	0.581872	0.42366	0.410451	0.871008	5.11253	2.579
Caenorhabditis_elegans_newGene_448	--	0.074703	0	0	0.474281	0.074618	0	0.516529	0.0671	0.399259	0.420314	0.081449	0.072553	0.187442	0.070872
Caenorhabditis_elegans_newGene_450	--	0	0.296538	0	0.122644	0.622689	0	0	0.116207	0	1.19339	0	0.164247	0.221033	0.227941
Caenorhabditis_elegans_newGene_451	--	0	0	0.631719	0	0.360597	0.203049	0.252844	0.103573	0	0	0	0	0.290172	0.361242
Caenorhabditis_elegans_newGene_452	--	1.60995	1.13624	2.43343	1.44724	1.67223	1.89866	1.31911	1.38169	1.94736	2.21904	2.00242	1.67173	2.32834	2.22107
Caenorhabditis_elegans_newGene_454	--	0.644373	0.453889	0.34662	0	0.207416	0.528283	0.3685	0.095636	0.195931	0.097018	0	0.334394	0.455411	0.480565
Caenorhabditis_elegans_newGene_456	--	0.36051	0.120287	0	0.135059	0.388685	0.574176	0.016866	0.150285	0	0	0	0.229905	0.585367	0.2344
Caenorhabditis_elegans_newGene_457	--	6.99742	0	4.72379	4.35004	0	5.99447	6.48066	1.12636	1.01239	1.89187	0	0	1.92358	0.059949
Caenorhabditis_elegans_newGene_458	--	0.384532	0	0	0.400642	0.207778	0.166361	0.907967	0.234436	0	0	0	0.41896	0.264762	0.092657
Caenorhabditis_elegans_newGene_459	--	0.013559	0.97934	0.460691	0.130505	0.396356	0.278278	0.142505	0.704472	0.277405	2.14759	1.04431	0.263021	0.863382	1.25884
Caenorhabditis_elegans_newGene_46	--	1.14156	1.27922	0.83728	2.74673	2.78448	1.64224	1.27374	1.8851	0.876119	0	0.039391	3.57291	1.65272	0.970558
Caenorhabditis_elegans_newGene_461	--	0.153565	0.383602	0	0.310592	0	0	0	0	0	0	0	0.304464	0.27549	0.322988
Caenorhabditis_elegans_newGene_462	--	0.374491	0.678674	0.186706	0.748695	0.533697	0.392598	0.452602	0.155682	0.260976	0	0.115882	1.20148	0.229003	0.30559
Caenorhabditis_elegans_newGene_463	--	3.06671	2.51686	3.1369	3.56767	1.73168	3.10384	2.83818	2.95735	3.6692	1.46407	1.81565	3.58711	1.88827	2.88187
Caenorhabditis_elegans_newGene_464	--	0.906982	1.0279	0.430864	0.304316	0.497745	0.553207	0.662597	0.938834	0.41646	1.10104	0.432955	0.18875	0.710591	0.687266
Caenorhabditis_elegans_newGene_465	--	0.793746	0.326	0.134461	0.620819	0.225926	0.124067	0.350901	0.304952	0.217673	0.194792	0.048496	0.342244	0.558521	0.663181
Caenorhabditis_elegans_newGene_466	--	0.199064	0	0	0	0	0	0.051871	0	0	0	0	0.08469	0.378398	0
Caenorhabditis_elegans_newGene_467	--	0.801044	2.21265	1.11747	0.699583	1.30567	1.08231	0.790892	1.43004	0.924891	0.455336	0.386601	1.00269	1.53086	1.90967
Caenorhabditis_elegans_newGene_470	--	1.96552	1.20547	1.33537	1.83593	1.38024	1.61173	1.44625	0.801277	1.77884	1.22531	1.34345	2.83619	1.28188	1.76682
Caenorhabditis_elegans_newGene_472	--	0.720405	0.713191	0.328307	0.900799	0.847987	0.544696	0.906012	0.452977	0.355474	0.201631	0.126656	0.266233	0.191896	0.149302
Caenorhabditis_elegans_newGene_475	--	0.013308	0.226547	0.066247	0.055893	0.583661	0.241383	0.037203	0.302076	0.347529	0	0	0.030182	0.076027	0.284984
Caenorhabditis_elegans_newGene_476	--	0.037904	0.409379	0.39488	0	0.05362	0.141479	0.41002	0.446009	0	0	0	0	0	0.131562
Caenorhabditis_elegans_newGene_478	--	0	0	0	0	0.449484	0.086249	0.118466	0.233348	0.128808	0	0	0	0	0
Caenorhabditis_elegans_newGene_479	--	0.240441	0.776577	0.309356	0.051104	0.648165	0.494758	0.197152	0.682815	0.410108	0.216942	0.048571	0.119373	0.688368	0.660346
Caenorhabditis_elegans_newGene_480	--	0.44039	0.277689	0.17905	0.421128	0.518147	0.162946	1.27417	0.506086	0.538059	0.278447	0.245267	0	0.276463	0.112563
Caenorhabditis_elegans_newGene_486	--	2.6105	1.9458	2.19406	2.41253	1.94861	2.31214	2.31865	1.72698	2.05438	1.30595	0.781841	2.05493	1.97909	1.70862
Caenorhabditis_elegans_newGene_487	--	0.065653	0.237254	0.154816	0.099333	0.403075	0.437774	0.099433	0.129268	0.242425	1.60432	0.895423	75.4675	72.4632	105.874
Caenorhabditis_elegans_newGene_488	--	1.32227	2.37321	1.87264	1.58901	2.58789	2.05226	1.02533	2.13457	2.0106	1.88702	2.24104	1.98456	2.69959	2.07322
Caenorhabditis_elegans_newGene_490	--	0.606583	0.353175	0.563951	0.713742	1.04982	0.853919	0	1.3123	1.54563	0.443732	0.231478	0.477704	0	0.660947
Caenorhabditis_elegans_newGene_491	--	46.8816	28.7962	61.0703	29.5481	21.5933	24.3805	29.1418	46.4726	47.1864	13.8634	4.89267	39.7712	30.4766	37.6375
Caenorhabditis_elegans_newGene_492	--	5.07883	3.624	4.6003	5.07833	3.90911	5.12954	4.64011	3.39671	5.13277	3.96447	3.96629	4.46269	5.47783	6.08626
Caenorhabditis_elegans_newGene_493	--	1.88159	0.723081	0.854619	2.09227	0.596782	1.45768	1.80153	0.712133	0.9892	0.383495	0.267931	1.15692	0.680574	0.710219
Caenorhabditis_elegans_newGene_494	--	0	0	0	0.246823	0.171344	0.514642	0.021933	0	0	0.061544	0	0.690938	0.655842	0.507209
Caenorhabditis_elegans_newGene_495	--	1.73047	0.046003	0.159451	3.0768	0.408734	0.898403	1.31894	0.641251	0.642559	0	0	37.5543	10.4299	7.4685
Caenorhabditis_elegans_newGene_496	--	10.3822	1.94318	2.14358	7.6574	2.88212	2.49919	10.6629	2.01095	1.71351	2.89649	2.03955	5.38516	3.43662	3.12387
Caenorhabditis_elegans_newGene_497	--	0	0	0	0	0	0	0.449701	0	0	0	0	0	0	0
Caenorhabditis_elegans_newGene_498	--	11.3186	1.43704	1.14063	12.6532	1.52236	1.00492	12.8022	1.09397	0.455184	0.62527	0.68617	12.7163	1.30601	0.693788
Caenorhabditis_elegans_newGene_499	--	3.37376	2.99168	4.2587	1.63971	2.475	3.24676	1.75714	3.84384	4.76931	1.01594	0.640786	0.673837	2.48305	1.78743
Caenorhabditis_elegans_newGene_500	--	1.49952	0.436227	1.51301	1.76885	1.17535	0.920939	1.37454	1.43028	1.17124	0.590347	0.373334	1.01509	1.35915	0.893507
Caenorhabditis_elegans_newGene_501	--	1.60359	0.990378	1.73467	0.658338	0.905092	1.60207	1.47459	1.1493	1.24463	0.399401	0.408017	0.452719	0.676533	1.02075
Caenorhabditis_elegans_newGene_502	--	28.634	14.8996	18.0111	26.0867	15.5974	19.105	26.4948	14.0006	17.2242	4.94372	4.45734	36.8706	26.6677	20.2538
Caenorhabditis_elegans_newGene_503	--	8.66641	5.71995	5.16729	10.2925	6.79129	5.49887	10.4651	5.95654	4.76668	5.43065	4.6555	12.4561	8.35325	6.9345
Caenorhabditis_elegans_newGene_504	--	10.1551	1.86782	3.08484	9.39642	3.07809	3.03098	10.0272	3.85328	2.5351	4.10756	5.13915	12.0653	4.55616	4.07982
Caenorhabditis_elegans_newGene_505	--	0.626118	0.506995	0.385077	0.564307	0.303487	0.36479	0.932078	0.600302	0.208621	0.893994	0.456007	1.04778	1.13466	0.556856
Caenorhabditis_elegans_newGene_507	--	0.418309	0.183528	0	0.125577	0.163136	0.097344	0.20288	0.161489	0.17395	0	0	0.06469	0.023038	0.151842
Caenorhabditis_elegans_newGene_508	--	0	0	0.106403	0	0.112559	0.038355	0.516263	0	0	0.090538	0	0.121194	0	0
Caenorhabditis_elegans_newGene_511	--	0	0	0.04823	0.09246	0	0.141064	0.147334	0	0.091597	0	0	0.290464	0	0
Caenorhabditis_elegans_newGene_515	--	0.198865	0.370768	0.424814	0.177595	0.358889	0.323378	0.175482	0.143409	0.476835	0.969632	0.834718	0.328589	0.638555	0.625122
Caenorhabditis_elegans_newGene_516	--	2.59562	1.58622	2.85212	3.62921	1.74117	3.44458	4.03065	2.32017	3.52743	0.467819	0.357139	1.75883	2.13043	2.74902
Caenorhabditis_elegans_newGene_517	--	0	0.50879	0.291592	0.038887	0.085834	0.318489	0.05377	0.509325	0	0.064959	0.296527	0	0.437826	0.149056
Caenorhabditis_elegans_newGene_519	--	0.093705	0.511393	0.456001	0.330143	0.211246	0.385076	0.270406	0.50862	0.139096	0.208393	0.510897	0.313003	1.22595	0.275792
Caenorhabditis_elegans_newGene_521	--	0.438966	0.094238	0	0.297133	0.213488	0	0	0	0.262581	0.347137	0	0.084321	0	0.119021
Caenorhabditis_elegans_newGene_522	--	2.25842	1.89888	1.37389	2.49884	0.652696	1.27634	1.46491	0.724065	1.33812	0.506999	0.636448	2.5384	1.05442	1.3173
Caenorhabditis_elegans_newGene_523	--	0	0.176558	0.155255	0	0.131107	0.11608	0.100874	0.143821	0.131782	0	0	0.505101	0.102513	0.095511
Caenorhabditis_elegans_newGene_524	--	0.087742	0.261222	0	0.706702	0.254821	0.294701	0.08667	0.137146	0.137996	0.034671	0	0.533418	0.198419	0.166486
Caenorhabditis_elegans_newGene_525	--	0.160228	0.738326	0.218411	0.342982	1.19136	0.359309	0.391226	0.381722	0.73378	0.330896	0.189589	0.291379	0.853879	0.056613
Caenorhabditis_elegans_newGene_526	--	0.486756	0.513339	0.254059	0.275963	0.819976	0.734017	0.347771	0.980294	0.914227	0.817917	0.530375	0.171111	0.772229	0.585318
Caenorhabditis_elegans_newGene_528	--	0.157143	0.710145	0.526412	0.78	0.601917	0.986248	0.614723	0.706471	0.565711	0.580346	0.317124	1.14842	0.941569	0.97052
Caenorhabditis_elegans_newGene_529	--	3.55712	2.62434	2.93938	2.60761	3.27956	3.11775	3.51879	2.89159	2.56819	0.786467	0.936207	2.72485	3.17453	1.72963
Caenorhabditis_elegans_newGene_532	--	0.046224	0.242364	0.253388	0.068029	0.270586	0.36164	0	0	0.146792	0.165752	0.184469	0.277753	0.623608	0.354487
Caenorhabditis_elegans_newGene_534	--	0.550395	0.454975	0.455895	0.580546	0.412331	0.497014	0.520357	0.392666	0.866986	0.176591	0.155129	0.277568	0.526064	0.601291
Caenorhabditis_elegans_newGene_537	--	0.168434	0.191932	0.158143	0	0.094525	0.206944	0.515403	0.274051	0.246867	0.177033	0	0.246804	0.133522	0.181828
Caenorhabditis_elegans_newGene_538	--	0.597736	0.793066	0.845211	0.746178	0.509553	0.748619	0.713351	0.252083	0.603902	0.547095	0.512257	0.691525	0.677317	0.65766
Caenorhabditis_elegans_newGene_539	--	0.768238	0.771029	0.560306	0.809479	0.643672	1.36408	0.931427	1.04832	0.512048	0.194766	0.453958	3.95751	2.73582	5.24063
Caenorhabditis_elegans_newGene_54	--	0	0.565516	0.128255	0	0.266238	0	0	0	0	0	0	0	0.124228	0
Caenorhabditis_elegans_newGene_540	--	1.4511	0.809169	0.937862	0.992393	0.554858	1.38634	1.10032	1.90575	0.765504	0.650053	0.319794	0.61158	1.40531	1.10246
Caenorhabditis_elegans_newGene_541	--	1.63826	2.46835	1.94049	1.77151	2.43308	2.73603	1.22526	3.09466	2.37937	3.05328	3.04204	0.841914	2.93111	2.6458
Caenorhabditis_elegans_newGene_542	--	3078.98	1590.51	3005.31	3370.57	1956.19	2535.31	4078.67	1927.83	2828.17	200.987	129.82	2545.68	1410.94	1930.97
Caenorhabditis_elegans_newGene_546	--	0.144831	0.091128	0.375448	0.173991	0.168957	0.097289	0.124684	0	0	0.108937	0	0.32248	0.164586	0
Caenorhabditis_elegans_newGene_547	--	6.32643	7.14788	6.63571	6.68738	6.09195	6.72488	6.38633	7.20838	6.55984	6.07972	4.92399	3.66528	6.4763	7.74309
Caenorhabditis_elegans_newGene_548	--	0.380089	0.418568	0.852772	0.653715	0.493231	0.717701	0.397913	0.241512	0.549322	0.516258	1.09735	0.550008	0.278731	0.250302
Caenorhabditis_elegans_newGene_550	--	0	0.337837	0	0.10769	0.04183	0.363866	0.020299	0.240134	0	0.686749	0.089865	0	0.066382	0.329213
Caenorhabditis_elegans_newGene_551	--	0.280402	0.175393	0.03669	0.293768	0.14773	0.126855	0.274862	0.331735	0.081368	0.14586	0.225021	0.313436	0.070309	0.093005
Caenorhabditis_elegans_newGene_553	--	2.97262	6.12127	4.02902	3.11106	6.49722	6.35245	3.35471	6.17652	5.54375	6.22917	4.80157	5.71302	8.57353	10.1916
Caenorhabditis_elegans_newGene_554	--	0	0.312524	0	0.361731	0.851215	0.507921	0	0	0.466579	0	0	0.796833	0.496887	0
Caenorhabditis_elegans_newGene_555	--	2.60984	3.14533	0	2.64721	2.87674	2.8664	0	2.87503	2.81291	1.48949	1.59712	0	2.48843	2.27136
Caenorhabditis_elegans_newGene_557	--	0	0.181043	0	0.172042	0	0.257784	0	0.501539	0.60259	0	0	0	0	0.42237
Caenorhabditis_elegans_newGene_558	--	73.7928	6.75475	9.70805	101.736	10.1836	8.05416	111.523	8.59771	11.9763	2.79428	3.81651	149.784	10.9785	6.15588
Caenorhabditis_elegans_newGene_559	--	16.1382	2.96353	4.75803	12.383	5.5604	2.52448	9.55178	5.89519	3.07989	4.29317	4.59658	10.2107	3.54461	2.53631
Caenorhabditis_elegans_newGene_560	--	0.730117	0.291381	0.177795	0.917701	0.436981	0.297181	0.278836	0.115439	0.734425	0.186083	0	0.608692	0.342069	0.363935
Caenorhabditis_elegans_newGene_561	--	0.225517	0.390804	0.12578	0.298889	0.401843	0.071104	0.340366	0.509677	0.57444	0	0	0.290716	0.24145	0.121813
Caenorhabditis_elegans_newGene_563	--	1.67259	1.25583	0.945596	1.12097	0.864824	1.29202	1.33166	1.70405	1.58135	0	0.36398	2.12548	1.11251	1.16427
Caenorhabditis_elegans_newGene_564	--	1.27995	0.636219	0.216891	0.945355	0.391718	0.310228	2.13947	0.450923	0.344466	0	0.400054	1.44031	0.453763	0.391792
Caenorhabditis_elegans_newGene_565	--	0	0	0	0	0	0	0	0	0	0	0	0	0.119416	0
Caenorhabditis_elegans_newGene_566	--	0.188425	0.60861	0.323881	0.357659	0.486196	0.220538	0.116691	0.343321	0.398069	0.061393	0	0.639879	0.518652	0.313337
Caenorhabditis_elegans_newGene_567	--	1.16466	0.569107	0.588178	0.778764	0.360995	0.278634	0.749488	0.661054	1.15867	0	0	0.320129	0.54893	0
Caenorhabditis_elegans_newGene_568	--	1.41156	0.57522	0.434987	1.6335	1.02089	1.10779	1.54932	0.191021	1.39961	0	0.066502	1.30417	0.354775	0.587314
Caenorhabditis_elegans_newGene_569	--	0.411597	0.388611	0.766559	0.351582	0.603999	0.612361	0.885904	0.734686	0.778085	0.053149	0.093302	1.08544	0.666909	0.872668
Caenorhabditis_elegans_newGene_570	--	0	0.285436	0.276762	0.072594	0.389476	0.10555	0.362084	0.367324	0.525113	0	0	0.481928	0.258424	0
Caenorhabditis_elegans_newGene_571	--	0.112263	0.272485	0.930559	0.360741	0.330123	0.872418	0.084145	0.13822	0.399635	0.081075	0.048013	0.525039	0.279058	0.159249
Caenorhabditis_elegans_newGene_573	--	0.09575	0.422921	0.685724	0	0.576755	0.640111	0.080659	1.01882	0.901552	0.260079	0	0.036405	0.517431	0.834521
Caenorhabditis_elegans_newGene_575	--	0	0.497244	0.09371	0.542914	0.088056	0.154244	0.154955	0.194309	0.086383	0	0	0.090173	0.437459	0.140813
Caenorhabditis_elegans_newGene_578	--	0	0	0	0.101729	0.317173	0.063264	0	0	0.034891	0	0	0	0	0
Caenorhabditis_elegans_newGene_579	--	0	0.057871	0	0	0	0.122541	0	0	0	0	0	0	0	0.415424
Caenorhabditis_elegans_newGene_582	--	0.50354	0.357011	0.200184	0.586696	0.229999	0.08991	0.922309	0.601893	1.14604	0	0	0.662473	0.091733	0
Caenorhabditis_elegans_newGene_583	--	1.46791	0.494872	0.812718	2.41581	0.230867	0.216133	1.4103	0.340668	0.334542	0.0445	0	0.271977	0.539361	0.378396
Caenorhabditis_elegans_newGene_584	--	8.92348	12.1122	8.94049	11.0927	12.9239	9.42438	10.8837	13.3142	9.65966	11.0213	10.702	12.3445	13.3604	9.14717
Caenorhabditis_elegans_newGene_585	--	1.77314	2.94941	1.66472	2.06114	2.84802	1.72998	3.00068	2.31365	1.56362	5.25835	5.50133	4.77912	6.15468	7.40674
Caenorhabditis_elegans_newGene_586	--	0.221706	0.055514	0.473155	0.471804	0.116329	0.031679	0.132039	0.108452	0.178532	0	0	0.100272	0.066211	0.070113
Caenorhabditis_elegans_newGene_587	--	0.432419	0.121466	0.51088	0.438094	0.13568	0.560518	0.42685	0.280339	0.179974	0	0.097488	0.230684	0.427882	0.404867
Caenorhabditis_elegans_newGene_588	--	0.991575	0.497425	0.43594	0.392172	0.313621	0.236305	0.885215	0.414579	0.296157	0	0.06333	0.475358	0.888527	0.78008
Caenorhabditis_elegans_newGene_589	--	0	0.473943	0.095014	0	0.367236	0.068106	0.528504	0.454739	0.132273	0.159611	0.45195	0.407722	0	0
Caenorhabditis_elegans_newGene_590	--	0.650077	0.430546	0	0.200945	0.120459	0.415739	0.360983	0.717131	0.390637	0.647673	0.847666	0.46764	0.489836	0.121543
Caenorhabditis_elegans_newGene_592	--	0.926465	0.308475	0.449268	0.923217	0.491125	0.884905	1.19705	1.84513	0.795741	0.052687	0.171424	0.357746	0.903071	0.622219
Caenorhabditis_elegans_newGene_599	--	2.1519	1.25728	0.468755	1.53176	0.411928	0.468015	2.26332	0.996443	0.989537	0.504457	0.133619	0.546915	0.436595	0.402329
Caenorhabditis_elegans_newGene_6	--	0.09575	0.107622	0.083248	0.288433	0	0	0.424979	0.103318	0	0	0	0	0.427116	0.059652
Caenorhabditis_elegans_newGene_610	--	0	0.395733	0	0	0	0	0	0	0	0	0	0	0	0
Caenorhabditis_elegans_newGene_627	--	9.02947	13.316	8.88793	10.0524	13.5045	13.2091	10.0972	11.3828	11.6307	8.59349	6.76983	4.57543	9.76466	11.1442
Caenorhabditis_elegans_newGene_629	--	223.598	690.991	2151.49	520.481	1497.12	1166.98	899.799	926.921	1333.78	987.378	2334.93	337.674	636.583	676.804
Caenorhabditis_elegans_newGene_630	--	0	0	0	0	0.409871	0	0	0	0	0	0	0	0	0
Caenorhabditis_elegans_newGene_631	--	0.368924	0.472494	0.310255	0.324394	0.41919	0.249163	0.216182	0.148721	0.087857	0.240549	0.281808	0.209307	0.220275	0.086958
Caenorhabditis_elegans_newGene_639	--	0.076013	0.175865	0.147214	0.293741	0	0.302318	0.028716	0	0.314726	0	0	0.058619	0.139011	0
Caenorhabditis_elegans_newGene_648	--	0	0.07006	0.134939	0.164728	0.045568	0.104769	0.084272	0.182496	0.37963	0.166518	0.246333	0	0.598366	0.120115
Caenorhabditis_elegans_newGene_649	--	0	0.005173	0.0036	0.295043	0	0	0.187054	0	0	0.151855	0	0.663591	0.061716	0.209316
Caenorhabditis_elegans_newGene_652	--	4.24066	5.23707	10.8648	15.2082	6.2616	11.4299	2.59533	1.91037	9.15743	0.197738	0.682531	13.1957	10.1243	7.07157
Caenorhabditis_elegans_newGene_653	--	0.086795	0.204036	0.11079	0.534967	0.072465	0.153197	0.295796	0	0.045257	0	0	0.456927	0.109713	0
Caenorhabditis_elegans_newGene_664	--	0	0.198934	0.570195	0.193132	0	0.429158	0.061827	0.093821	0	0	0	0.174918	0	0
Caenorhabditis_elegans_newGene_673	--	0.084343	0.326144	0	0.131551	0.363846	0	0.131274	0	0.151011	0	0	0.517509	0.458127	0
Caenorhabditis_elegans_newGene_68	--	0.243727	0	0	0.082309	0.127244	0	0.159697	0	0	0	0.27474	0	0.271801	0
Caenorhabditis_elegans_newGene_680	--	0	0	0	0	0.285575	0.193527	0	0	0.107059	0	0	0.099985	0.209956	0
Caenorhabditis_elegans_newGene_689	--	1.7746	0.557043	1.38497	3.01134	1.2585	0.91699	1.617	0.986051	1.03953	0.202698	0.147145	7.8427	1.33069	1.46213
Caenorhabditis_elegans_newGene_69	--	1.25182	1.59179	1.42893	1.38338	1.83628	1.27779	2.40015	1.86551	1.59631	0.430305	0.231071	2.1153	0.976628	0.929702
Caenorhabditis_elegans_newGene_693	--	2.19332	0.997468	0.786104	1.5489	1.09637	0.747228	0.98335	1.26236	0.64646	7.04356	0.893654	1.06912	1.76776	1.3857
Caenorhabditis_elegans_newGene_696	--	0.348565	0.758368	0.620013	0.7585	0.966904	0.931169	0.55478	0.712643	1.06791	0.294795	0.109524	0.248403	0.386277	0.245053
Caenorhabditis_elegans_newGene_701	--	19.3566	25.9882	22.5169	21.1664	26.8398	27.568	23.1994	26.9629	24.2542	13.8794	14.0049	15.3721	21.858	19.0881
Caenorhabditis_elegans_newGene_705	--	0.139063	0.419045	0.275751	0.139362	0.445217	0.282039	0.095266	0.214161	1.2358	0	0	0.429843	0.527153	0.036433
Caenorhabditis_elegans_newGene_708	--	0	0.344718	0.076578	0	0.252633	0	0	0.118555	0.238108	0	0	0	0.214368	0
Caenorhabditis_elegans_newGene_711	--	0.827056	0.297413	0.516744	0.605775	0.2885	0.180939	0.852271	0.593188	0.345263	0.106393	0.113725	0.921533	0.375685	0.335853
Caenorhabditis_elegans_newGene_716	--	0.132577	0	0	0.254257	0.519636	0.069585	0.130957	0.573638	0.105255	0	0	0.245943	0	0
Caenorhabditis_elegans_newGene_726	--	0	0.038872	0.372906	0.052225	0.320888	0.100942	0.037826	0.61556	0.341478	0	0	0.049156	0.023515	0.086576
Caenorhabditis_elegans_newGene_736	--	0.612366	0.213008	0.178193	0.655838	0.348533	0.118971	0.552204	0.540302	0.145906	0.164535	0.132	0.109284	0.091305	0.067982
Caenorhabditis_elegans_newGene_74	--	0	0.153485	0	0	0	0	0	0	0	0	0	0	0.422775	0
Caenorhabditis_elegans_newGene_745	--	0	0.320092	0	0	0	0.128135	0.157842	0.160175	0.144163	0	0	0.447869	0.112266	0.999558
Caenorhabditis_elegans_newGene_750	--	1.87551	0.066883	0.574399	1.40961	1.5258	0.478577	1.80882	0.798104	0.095883	0	0.483988	0.945939	0.456415	0.218124
Caenorhabditis_elegans_newGene_751	--	0.741991	0.07952	0.101264	0.789957	0.246957	0.119568	0.661814	0.218041	0.278378	0.130159	0	0.061317	0.301473	0.24062
Caenorhabditis_elegans_newGene_759	--	0.72073	0.48903	0.428454	0.453819	0.531978	0.128549	0.829757	0.599996	0.271325	0	0.679676	1.13459	0.454609	0.440376
Caenorhabditis_elegans_newGene_76	--	0.34973	1.12719	0.746988	0.352699	0.785304	0.715797	0.788938	0.893391	0.872628	0.202195	0	0.78144	0.882552	0.460493
Caenorhabditis_elegans_newGene_760	--	0	0	0	0.17065	0.24172	0.189453	0.200767	0	0.28379	0.087536	0	0.994579	0	0.441652
Caenorhabditis_elegans_newGene_766	--	0.143801	0.107953	0.032964	0.245761	0.442502	0.179648	0.176457	0.194406	0.081287	0.035711	0.060939	0.189748	0.20613	0.034192
Caenorhabditis_elegans_newGene_767	--	0.187933	0.537014	0.560592	0.237092	0.572824	0.412472	0.298237	0.79871	0.083533	0	0	0.88327	0.252399	0.415347
Caenorhabditis_elegans_newGene_770	--	0.404944	0.137173	0	1.10239	0.635639	0.164237	0.671235	0.159462	0.139537	0.084931	0.294989	1.64401	0.297507	0.042989
Caenorhabditis_elegans_newGene_772	--	0.946857	1.206	1.13245	0.445007	1.13268	0.617418	0.73777	0.681796	0.442266	0.259206	0.703548	1.16878	0.308575	0.906092
Caenorhabditis_elegans_newGene_775	--	0.29874	0.061347	0	0.154902	0.28395	0.134033	0	0.497963	0.281606	0	0	0	0	0
Caenorhabditis_elegans_newGene_777	--	0.199413	0.216303	0	0	0.160462	0.283044	0	0.069026	0.172593	0	0	0.183132	0.09279	0
Caenorhabditis_elegans_newGene_783	--	0.166794	0.225758	0	0	0	0.034581	0.068935	0	0.412131	0	0	0	0.413919	0
Caenorhabditis_elegans_newGene_799	--	6.58549	6.64656	6.39479	6.95485	6.31028	5.19806	7.47538	7.67029	7.81672	0.6407	0.719037	11.5305	8.48553	5.83092
Caenorhabditis_elegans_newGene_802	--	2.79254	3.26806	3.86322	2.72334	2.78095	2.89802	3.59903	4.14514	4.20481	0.772294	0.788112	3.7799	3.12135	2.65396
Caenorhabditis_elegans_newGene_803	--	0.068711	0.034409	0.029677	0.069613	0	0.138174	0.225484	0.034559	0.128524	0	0	0.208392	0.16809	0.14112
Caenorhabditis_elegans_newGene_804	--	0.482346	0.390015	0.386069	0.446546	0.311854	0.37828	0.448295	0.481525	0.629013	0.652625	0.445955	0.342971	0.530459	0.298047
Caenorhabditis_elegans_newGene_816	--	2.15166	1.34654	0.890103	2.76081	0	0.096528	2.65527	1.94534	0	0.775101	0	1.41097	1.66833	0
Caenorhabditis_elegans_newGene_817	--	0.812159	1.51456	0.628	1.61044	1.60776	1.14161	1.65368	1.43456	0.835851	0.710934	0.488623	0.829421	1.69047	1.10867
Caenorhabditis_elegans_newGene_82	--	0.449609	0	0	0.166683	0	0	0.123365	0	0	0	0	0	0	0
Caenorhabditis_elegans_newGene_821	--	0.028968	0.075873	0.454327	0	0.21595	0.48573	0.040572	0.246593	0.399248	0	0.046455	0.372432	0.068937	0.053196
Caenorhabditis_elegans_newGene_839	--	0.4567	0	0	0.831307	0.16854	0.120573	0.443601	0	0.53563	0	0	3.98999	0.242753	0.08178
Caenorhabditis_elegans_newGene_841	--	28.9223	26.2672	27.2836	32.7794	27.7351	31.2466	29.2224	33.5344	31.938	14.6395	15.8258	10.0804	14.397	16.3476
Caenorhabditis_elegans_newGene_845	--	0.419807	0.84393	0.456687	0.417425	0.574564	0.336072	0.320039	0.763377	0.552891	0.466841	0.219446	0.344074	0.68542	0.575346
Caenorhabditis_elegans_newGene_846	--	0.258938	0	0.156655	0.672989	0	0.349545	0.256917	0	0	0	0	0.207098	0.326675	0.722711
Caenorhabditis_elegans_newGene_847	--	0.259355	0.247934	0.259334	0.480295	0.200842	0.409248	0.446435	0.273989	0.248579	0.176624	0.466851	0.284145	0.283154	0.318674
Caenorhabditis_elegans_newGene_848	--	0.507216	0.484971	0.344846	0.214603	0.484368	0	0.206372	0.325538	0.478952	0	0.081679	0.401305	0.48443	0.340054
Caenorhabditis_elegans_newGene_849	--	0.526451	0.29099	0.820398	0	0.602714	0.372862	0.327417	0.513766	0	0	0	0.667316	0.301293	0.136049
Caenorhabditis_elegans_newGene_854	--	1.11759	0.561858	0.913298	0.688368	0.898633	0.496463	0.936381	0.813566	0.817572	0.187263	0.547463	0.419037	0.243973	0.688783
Caenorhabditis_elegans_newGene_857	--	0.063741	0.0956	0.567243	0.062396	0.137564	0.364238	0	0	0.365769	0	0.361929	0.128092	0.116643	0.156477
Caenorhabditis_elegans_newGene_858	--	0.101512	0.250084	0	0	0.197604	0.060135	0	1.16359	0.545324	0.247537	0	0	0.255911	0.237803
Caenorhabditis_elegans_newGene_861	--	0.587965	0.926051	0.684803	1.2111	1.12519	0.894462	0.792923	0.647618	0.521502	0.178807	0.063998	0.50298	0.830029	0.918508
Caenorhabditis_elegans_newGene_864	--	0	0	0.200063	0	0	0	0	0	0	0	0	0	0	0
Caenorhabditis_elegans_newGene_874	--	1.12732	1.56818	1.37486	2.07756	1.32977	1.04711	1.18945	1.52565	1.28496	0.090331	0.090604	3.30234	1.8229	1.16152
Caenorhabditis_elegans_newGene_88	--	0.336882	0.673933	0.686022	0.58828	0.269804	0.32231	0.362485	0.800313	0.251348	0.107872	0.195191	0.179136	0	0.134856
Caenorhabditis_elegans_newGene_881	--	0.175165	0.107219	0.269958	0.055715	0.155326	0.382816	0.346049	0.093476	0.118522	0.087693	0.294535	0	0.735461	0.068984
Caenorhabditis_elegans_newGene_9	--	0.366103	0.73919	0.506699	0.844704	0.914724	0.358465	0.389753	0.834525	0.317377	0	0.025745	1.42169	0.833419	0.347765
Caenorhabditis_elegans_newGene_900	--	0.345952	0.511891	0.404147	0.550528	0.697817	0.338501	0.148653	1.19514	0.090348	0	0	0.571414	1.44192	0.227719
Caenorhabditis_elegans_newGene_905	--	0.735009	0.120831	0.109996	0.652713	0.344062	0.297324	0.724009	0.403957	0.364377	0.311444	0.893739	1.26445	0.236944	0
Caenorhabditis_elegans_newGene_91	--	1.0558	0.43975	0.846813	1.0427	0.540333	0.72111	1.26692	0.233428	0.635633	0.292812	0.991404	1.2519	0.839987	1.07056
Caenorhabditis_elegans_newGene_910	--	0.894336	0.77454	0.437961	1.18294	1.04513	1.03224	1.52816	0.95192	1.79664	0.411873	0.327097	0.443035	1.16795	0.413046
Caenorhabditis_elegans_newGene_912	--	8.83396	9.38348	12.6595	8.32359	9.45919	9.70999	6.4421	10.7796	10.3704	6.95913	4.62994	10.3237	8.72499	10.2562
Caenorhabditis_elegans_newGene_913	--	4.46796	4.58959	6.67265	4.46369	4.94114	5.07331	3.91103	4.2693	5.67568	2.80168	1.92919	4.39246	3.53254	4.70888
Caenorhabditis_elegans_newGene_914	--	0.948125	1.19872	0.354008	0.907372	1.38837	0.267475	0.410766	1.18915	0.213883	1.09041	0.919905	1.64604	1.0568	0.54897
Caenorhabditis_elegans_newGene_915	--	15.3295	13.4836	18.4806	16.7331	23.8532	28.4714	16.0362	23.8221	25.7915	6.38228	6.38591	15.6263	13.8668	13.5287
Caenorhabditis_elegans_newGene_916	--	0.579779	0.418244	0.262453	0.530622	0.515744	0.442477	0.768683	0.648765	0.310358	0.093094	0.134468	0.645574	0.414123	0.241281
Caenorhabditis_elegans_newGene_917	--	0.848897	0.830931	0.474395	0.753741	0.890697	0.457837	1.03052	0.207466	0.30676	0.079042	0.261531	0.806472	0.384867	0.80586
Caenorhabditis_elegans_newGene_918	--	0.605265	0.21497	0.595604	0.147579	0.347072	0.756527	0.320474	0.109604	0.33563	0	0.055109	0.356893	0.136847	0.368057
Caenorhabditis_elegans_newGene_919	--	41.8962	22.0603	14.7399	13.9096	42.3456	22.7048	11.5239	39.7477	41.2495	12.6558	11.5367	16.2999	44.1723	38.654
Caenorhabditis_elegans_newGene_920	--	44.7836	43.9802	55.5299	52.8005	59.101	45.9163	65.3709	45.1351	46.2142	21.9	19.0024	32.7625	59.4105	49.6773
Caenorhabditis_elegans_newGene_921	--	0.078337	0.431348	0.078757	0.01501	0.331948	0.245206	0.049381	0.28636	0.259268	0	0	0.015552	0.177138	0.105578
Caenorhabditis_elegans_newGene_922	--	0.044573	0.213384	0.074029	0.020001	0.340078	0.234513	0.007862	0.344544	0.111346	0.009798	0	0.055059	0.09411	0.173334
Caenorhabditis_elegans_newGene_925	--	120.231	96.9041	106.752	134.23	124.099	111.459	127.989	131.649	110.687	72.9507	76.5197	205.099	118.083	113.294
Caenorhabditis_elegans_newGene_926	--	0	0	0	0	0.057669	0.424327	0	0	0	0	0	0.194225	0.274749	0
Caenorhabditis_elegans_newGene_927	--	0.015276	0.360265	0	0.05594	0.381841	0.12974	0.077155	0.272643	0.081893	0.444192	0.075787	0.06305	0.28824	0.572208
Caenorhabditis_elegans_newGene_928	--	0	0	0.50734	0	0	0	0	0.3503	0	0	0	0.387736	0	0.092324
Caenorhabditis_elegans_newGene_929	--	1.79411	2.4323	2.03836	2.31664	1.76452	1.82873	2.57769	3.27329	1.96622	2.28659	2.01923	1.67823	1.02389	0.475584
Caenorhabditis_elegans_newGene_930	--	0.279344	0.388903	0.619987	0.064971	0.185268	0.314786	0.199722	0.074752	0.177855	0.104032	0.381779	0.487654	0.290725	0.641593
Caenorhabditis_elegans_newGene_932	--	0	0.477893	0.204788	0.1183	0.350198	0.075312	0.097763	0.42263	0.164596	0.099065	0.033261	0.098539	0.166355	0.106393
Caenorhabditis_elegans_newGene_934	--	16.0487	1.90335	0	18.6723	3.47444	1.51865	20.9824	1.99131	2.15493	4.94665	4.60734	14.1734	1.14757	2.40559
Caenorhabditis_elegans_newGene_949	--	0	0	0.395093	0.030462	0	0	0	0	0	0	0	0	0	0.059904
Caenorhabditis_elegans_newGene_952	--	1.16507	2.63886	1.60508	1.24638	2.55203	1.38866	1.23408	2.57543	1.86977	5.72483	5.02709	1.44893	1.94844	1.35553
Caenorhabditis_elegans_newGene_958	--	0.342264	4.07791	26.5947	0	0.640938	2.93455	54.0064	1.41137	1.0823	7.66445	8.1601	0	1.52151	4.33724
Caenorhabditis_elegans_newGene_960	--	0.456081	0.314272	0.233044	0.358812	0.503745	0.48898	0.379199	0.544794	0.183895	0.087652	0.247962	0.508455	0.397658	0.576445
Caenorhabditis_elegans_newGene_961	--	0.487587	0.218788	0.604239	0.704409	0.485112	0.693617	0.864713	0.540928	0.22446	0.518424	0.747329	1.29661	0.791207	1.02155
Caenorhabditis_elegans_newGene_963	--	0	0.147259	0.050272	0.17912	0.578517	0.298323	0	0	0	0	0	0	0	0.456793
Caenorhabditis_elegans_newGene_964	--	0.279953	0.797375	0.444185	0.998585	0.783417	0.574512	0.642523	0.805978	0.626261	0.061328	0.033312	1.36367	0.660878	0.311392
Caenorhabditis_elegans_newGene_965	--	12.7213	86.8336	302.565	37.9195	169.32	148.989	85.5991	140.804	206.596	122.839	447.846	25.8052	56.5198	73.282
Caenorhabditis_elegans_newGene_967	--	0.17272	0.272816	0.268	0.121099	0.020062	0.191922	0.140083	0.087659	0.13031	0.041553	0	0.203301	0.401478	0.45963
Caenorhabditis_elegans_newGene_969	--	3.52946	6.83683	7.2432	4.76086	8.48967	8.18192	3.63753	8.53409	7.51736	4.15161	4.63021	5.22712	7.41323	5.5145
Caenorhabditis_elegans_newGene_972	--	0.403282	0.998951	0.316421	1.43331	1.40537	0.321697	1.30137	1.57124	0.191483	0	0	3.4669	1.30837	0.609489
Caenorhabditis_elegans_newGene_973	--	0.088126	0.410237	0.075382	0.400914	0.253716	0.13937	0.20802	0.416769	0.104047	0	0	0.936936	0.295454	0.095647
Caenorhabditis_elegans_newGene_974	--	0.834975	1.10776	0.487531	1.52586	1.78354	0.890963	0.613939	1.40036	0.679021	0.151345	0.081374	3.56464	1.62527	0.507261
Caenorhabditis_elegans_newGene_975	--	0.769977	0.648429	0.411551	1.48246	0.820587	0.48188	0.35722	0.835812	0.506168	0.05674	0.063587	1.68209	0.841434	0.080613
Caenorhabditis_elegans_newGene_978	--	0.147635	0.291967	0.15621	0.298144	0.27641	0.173976	0.248932	0.291655	0.350795	0.129711	0.079832	0.096634	0.176563	0.088472
Caenorhabditis_elegans_newGene_981	--	0.445462	1.14603	0.378372	1.35536	1.44164	0.509215	0.377593	0.816741	0.229406	0.0357	0	3.22717	1.57746	0.34411
Caenorhabditis_elegans_newGene_984	--	0	0.490822	0.13863	0.461445	0.07164	0.046879	0	0.158168	0.108831	0.395673	0	0	0.202268	0
Caenorhabditis_elegans_newGene_987	--	0.2562	0.42949	0.298191	0.305629	0.324199	0.374952	0.297862	0.402958	0.569113	0.219349	0.362495	0.423368	0.305776	0.147851
Caenorhabditis_elegans_newGene_989	--	0.189361	0.133172	0	0	0	0.165166	0.07062	0.2804	0.268893	0.30125	0	0.070375	0.303022	0.206232
Caenorhabditis_elegans_newGene_993	--	0	0	0	0	0	0.069101	0.121958	0.151576	0.366357	0	0.118065	0	0	0
gene-CELE_2L52.1	2L52.1	5.41027	6.65195	5.34035	6.73034	7.40344	4.93588	4.73482	7.37494	4.3045	3.44561	2.96355	10.2268	9.34162	5.16797
gene-CELE_2RSSE.1	rga-9	24.8383	28.9185	22.5011	27.7062	30.7358	24.6443	24.2661	27.1225	25.5825	24.5908	25.144	42.561	31.7905	24.4867
gene-CELE_3R5.1	pot-3	10.593	10.8463	10.6726	9.42811	12.8222	8.26649	5.87491	9.74842	11.413	12.5283	14.8237	7.75121	11.4642	10.4637
gene-CELE_4R79.1	nas-6	14.3748	11.6445	13.8373	11.747	12.2505	14.8914	12.2417	15.7479	15.5014	1.81657	0.830555	5.47086	4.92106	1.98043
gene-CELE_4R79.2	4R79.2	3.83412	3.61205	3.53638	4.72587	4.2641	4.40331	4.52346	4.68574	3.58424	3.37663	3.19231	3.18325	3.70271	3.146
gene-CELE_AC3.1	sri-20	0.160302	0.048463	0.262849	0.1682	0.080611	0.224371	0	0.370804	0.288952	0.067056	0.145451	0.306455	0.23251	0.07976
gene-CELE_AC3.10	spe-10	1.26261	0.919384	1.62032	1.16375	1.10855	1.40712	0.696258	1.28222	1.1745	0.151339	0.327422	1.31091	1.08758	0.999438
gene-CELE_AC3.12	AC3.12	0	0.243703	0	0	0	0	0	0	0	0	0	0.265141	0.090447	0
gene-CELE_AC3.2	ugt-49	29.5971	33.9511	40.9269	32.8065	31.6465	33.3503	37.0545	42.3153	39.7615	25.0875	19.5534	20.7267	18.387	23.2964
gene-CELE_AC3.3	abu-1	0.429227	0.296496	0.405153	0.806736	0.522819	0.345629	0.554094	0.454886	0.386308	0.428159	0	2.385	1.47445	0.844851
gene-CELE_AC3.4	pqn-2	0.084621	0.148362	0.1228	0	0.295682	0.165262	0.209534	0.195614	0.259379	0	0	0.745486	0.313673	0.179736
gene-CELE_AC3.5	AC3.5	8.47134	13.7354	10.8802	7.68507	9.57218	10.0341	9.31433	8.14648	12.9338	62.2627	41.3183	6.55775	15.5096	10.3675
gene-CELE_AC3.6	col-151	5.81606	4.69795	5.06981	3.7485	3.65387	4.40725	4.84085	5.67159	2.49082	0.355054	1.37567	0.927806	1.31679	2.03019
gene-CELE_AC3.7	ugt-1	1.60246	4.48976	5.32264	2.09203	4.82204	4.41585	1.81882	6.76096	5.70786	15.578	9.49346	5.82513	4.48682	4.50669
gene-CELE_AC3.8	ugt-2	9.66207	7.09665	6.62203	10.0348	6.88194	6.11423	11.8352	6.91629	4.87932	9.75303	5.7446	18.1221	8.79912	13.2785
gene-CELE_AC7.1	tkr-3	3.90311	2.86405	2.81907	2.87952	3.64434	3.04883	4.3825	3.066	3.24041	1.39616	1.48022	2.55578	2.41152	2.71418
gene-CELE_AC7.2	soc-2	37.4007	38.4876	35.2307	36.9302	41.8053	37.6913	39.0151	38.9714	45.9887	46.7065	49.9188	38.1866	39.9274	33.0314
gene-CELE_AC7.3	AC7.3	0.190743	0	0.232614	0.027028	0.150124	0	0.078755	0.12674	0.36367	0	0	0.667105	0.255966	0
gene-CELE_AC8.10	AC8.10	0	0	0.220684	0.226857	0	0.198033	0.206093	0.240607	0.186803	0	0	0	0.364061	0.218443
gene-CELE_AC8.11	AC8.11	13.4887	17.9449	16.9489	13.4251	19.6629	19.6335	13.5399	19.4879	17.4071	8.84679	7.22152	6.75461	14.4327	13.1328
gene-CELE_AC8.3	AC8.3	0.104636	0.126621	0.152659	0.131788	0.134877	0.141814	0.161293	0.194046	0.158407	0.166237	0.201459	0.11176	0.123203	0.143399
gene-CELE_AC8.4	AC8.4	0.310905	18.1909	0.243332	0.336239	0.19691	0.205532	0.275194	0.25934	0.218817	10.1265	0.285556	0.334845	0.190465	0.28331
gene-CELE_AH10.1	acs-10	0.121265	0.243504	0.374168	0.159756	0.335219	0.374779	0.235076	0.071638	0.151565	0.041595	0.11923	0.053319	0.268067	0.134131
gene-CELE_AH10.2	AH10.2	0.254679	0.69838	0.172368	0.818174	0.767513	0.494382	0.321946	0.576191	0.430853	0.057139	0	0.174608	0.785497	0
gene-CELE_AH10.4	AH10.4	2.5008	0.844395	0.42729	2.47701	1.89263	0.571792	1.97595	0.846052	0.907458	0.588346	0.191957	3.35815	0.729505	0.399762
gene-CELE_AH6.1	gcy-1	0.055458	0.031854	0.129244	0.1013	0.033338	0.133892	0.132272	0.005097	0.033964	0.058768	0.031868	0.03794	0	0.02312
gene-CELE_AH6.10	sra-6	1.43627	0.770438	0.493523	1.20073	0.793878	0.659022	1.28798	1.20637	0.436061	0.438071	0.491561	1.80435	0.66073	0.721444
gene-CELE_AH6.11	sra-7	1.55718	0.268922	1.26766	0.569715	0.263711	0.825447	1.09079	0.194436	0.924166	0.208797	0.278837	1.51492	0.683115	0.739165
gene-CELE_AH6.12	sra-8	0	0	0	0	0	0	0	0	0	0	0	0	0	0
gene-CELE_AH6.14	sra-9	0.731974	0.275229	0.160334	0.452009	0.221296	0.265383	0.685223	0.088401	0.110594	0.042471	0.045447	0.205984	0	0.077534
gene-CELE_AH6.17	AH6.17	0	0	0	0	0	0	0.128494	0	0	0	0	0	0	0
gene-CELE_AH6.2	sfxn-1.1	0.105847	0.060447	0	0.188942	0.089171	0.208648	0.046165	0	0.249359	0	0	0.034051	0.153488	0.101924
gene-CELE_AH6.3	AH6.3	0.157054	0.154476	0.258136	0.058552	0.138492	0.381839	0.037295	0.445844	0	0	0	0	0	0.164492
gene-CELE_AH6.4	sra-1	0	0	0.040052	0.044813	0	0	0.043692	0.047847	0.058927	0	0	0.044595	0.068068	0.083306
gene-CELE_AH6.5	mex-6	11.4589	16.9769	11.5983	31.2972	23.4644	11.6518	12.2431	21.0129	9.2834	0.751677	0.564886	41.8071	19.715	12.2846
gene-CELE_AH6.6	sra-2	0	0.101166	0	0	0.098088	0.034708	0	0	0	0	0	0.049145	0	0
gene-CELE_AH6.7	sra-3	0.092154	0.133532	0.186111	0	0.053474	0	0	0	0	0	0	0	0	0
gene-CELE_AH6.8	sra-4	0.267862	0.103671	0.266377	0.214626	0.117171	0.384371	0.236524	0.343362	0.271791	0.119538	0.132579	0.111652	0.556379	0.18585
gene-CELE_AH9.1	AH9.1	4.90373	4.4881	5.38525	5.20189	4.94123	4.30459	5.13544	4.68456	4.95254	1.67901	1.99405	3.70451	3.67473	4.95601
gene-CELE_AH9.2	crn-4	3.47436	9.18975	9.50228	7.38471	14.4254	12.3765	6.34037	13.0755	14.458	1.26385	1.23244	12.0027	10.7458	8.22024
gene-CELE_AH9.3	AH9.3	11.0827	12.7058	10.2966	13.7564	14.3775	9.34887	11.6193	14.1799	9.67285	5.05689	5.44422	19.7289	12.6329	8.20764
gene-CELE_AH9.4	AH9.4	4.72337	3.00913	3.66991	4.11292	3.23982	3.10317	4.6051	3.05736	4.1522	2.32961	1.58753	1.90246	2.0667	3.29685
gene-CELE_AH9.6	AH9.6	30.5377	27.2273	26.5359	31.2308	27.886	27.7611	32.9821	29.708	29.7199	15.4619	14.1023	17.0647	20.1998	21.7778
gene-CELE_B0001.1	lin-24	51.9663	64.5829	63.1118	56.3892	67.7509	56.6298	52.6615	67.9851	63.3717	69.3172	68.258	100.491	74.4322	70.4003
gene-CELE_B0001.2	B0001.2	6.30061	7.61867	9.00932	7.49123	7.95431	9.36288	5.91339	7.20129	9.07681	6.90374	3.86882	8.5551	8.57614	8.09011
gene-CELE_B0001.3	B0001.3	25.5886	21.0851	22.3487	22.5023	23.7703	24.1505	22.6601	20.8809	22.4077	22.6046	23.1359	23.5373	24.5216	18.0638
gene-CELE_B0001.4	B0001.4	20.0375	19.9054	20.0696	22.8811	20.8187	19.2024	23.3411	18.8868	17.8348	28.4619	27.4706	26.2712	22.2974	15.7276
gene-CELE_B0001.5	B0001.5	20.8578	20.2918	20.8102	21.7215	20.5231	20.3247	21.3362	19.2829	20.7747	12.4361	16.3772	18.8578	17.9029	18.2038
gene-CELE_B0001.6	eri-12	186.213	186.02	200.052	170.149	188.789	213.344	164.262	208.803	203.737	64.4104	56.2664	116.284	159.156	147.54
gene-CELE_B0001.7	B0001.7	5.93941	8.53269	7.16916	8.65978	8.83479	7.79875	6.15127	9.62328	7.24162	2.88701	2.46802	8.30692	8.18941	6.22523
gene-CELE_B0001.8	B0001.8	17.6254	15.6001	13.9875	17.5079	15.7006	14.4258	16.2588	17.0485	15.4401	10.1235	12.2707	18.2605	15.0434	11.7561
gene-CELE_B0019.1	amx-2	11.5224	9.24126	7.55127	9.34903	10.8078	9.11095	11.4581	8.73553	9.19177	17.6286	18.527	11.2947	10.1353	11.1658
gene-CELE_B0019.2	B0019.2	5.51015	8.56889	7.9217	7.41484	9.04252	7.86369	6.7729	9.28454	6.64156	6.65494	8.67473	6.87835	7.48586	6.45468
gene-CELE_B0024.1	col-149	0.51593	0.883588	0.667824	0.784741	0.947422	0.619686	0.939897	0.546868	0.548218	78.6292	137.525	0.842245	0.937819	0.534287
gene-CELE_B0024.10	asps-1	9.21002	10.8527	10.0115	9.05588	10.6642	9.15227	7.55076	10.1481	9.63874	11.0029	13.2253	10.5009	11.5055	9.30925
gene-CELE_B0024.11	B0024.11	16.9877	20.8421	20.8476	17.813	25.8941	24.7735	17.4674	24.3177	23.5041	27.4305	30.0795	17.9324	20.1117	16.2262
gene-CELE_B0024.12	gna-1	10.0273	9.60586	8.6147	12.4388	7.64205	7.63729	9.08697	7.79067	5.43806	21.4475	23.1441	15.361	9.99093	7.39187
gene-CELE_B0024.13	B0024.13	10.0188	11.7391	11.2556	10.5261	13.082	12.2753	11.3289	9.77014	12.5624	11.6364	14.8958	16.5475	13.7946	12.4443
gene-CELE_B0024.14	crm-1	48.664	59.6366	51.9761	55.3036	60.2353	74.499	58.832	60.5609	73.9953	36.6368	31.3483	42.2082	54.2856	58.4202
gene-CELE_B0024.15	B0024.15	5.28204	5.36157	5.3563	4.92567	5.65929	4.03422	6.2563	5.23629	5.05577	3.38602	2.85436	4.93791	3.45853	3.92504
gene-CELE_B0024.2	col-150	3.82314	7.34801	6.12102	3.00268	8.09366	5.82103	4.9831	6.94046	5.82885	1.44172	0.984174	5.03379	8.28885	5.43105
gene-CELE_B0024.3	B0024.3	7.86201	4.67169	5.03576	8.90957	6.1404	6.26551	9.67099	5.62695	4.79102	3.47666	2.92737	7.47823	5.09911	3.71956
gene-CELE_B0024.4	B0024.4	3.24776	3.51894	4.55479	3.15848	6.67337	5.99455	2.57754	6.99306	3.86868	5.61156	1.93698	42.5464	26.9876	8.38249
gene-CELE_B0024.6	gcy-6	0.741417	0.315556	0.379053	0.843963	0.309657	0.154874	0.721134	0.430099	0.345883	0.205954	0.182329	0.560847	0.286586	0.33421
gene-CELE_B0024.8	che-12	7.4411	8.30152	7.63517	6.93236	8.36532	7.40917	7.65537	8.40018	7.83432	7.98222	7.27656	10.181	8.67419	8.65713
gene-CELE_B0024.9	trx-2	230.843	132.566	159.094	210.149	121.751	128.421	231.38	129.298	121.569	54.8843	47.9818	154.733	93.602	97.2424
gene-CELE_B0025.1	vps-34	26.7977	38.3341	33.0313	25.0438	40.5367	40.0691	24.1844	42.9924	39.4813	33.5577	29.5622	27.5562	45.0619	37.0517
gene-CELE_B0025.2	csn-2	47.8496	57.9027	56.7659	53.9387	61.7395	60.137	45.5671	68.6474	58.9948	37.2596	35.8631	59.6811	62.4832	45.1503
gene-CELE_B0025.4	B0025.4	26.3366	24.7485	24.6376	28.838	30.0369	24.561	26.9584	30.5946	23.5096	17.0308	17.9163	42.4348	35.6353	21.4267
gene-CELE_B0025.5	B0025.5	2.7923	0.831432	1.4743	2.7984	0.461247	1.14722	3.1076	0.782569	1.33426	0.385408	0.486485	0.481076	0.262096	0.282272
gene-CELE_B0034.1	B0034.1	8.17061	10.3125	11.5066	8.96246	9.92404	12.3688	9.32919	10.4131	11.7003	5.43958	4.66211	11.5151	9.00417	9.43179
gene-CELE_B0034.2	B0034.2	0.415711	0	0	0	0	0	0.19947	0	0.201561	0	0	1.1293	0.232503	0
gene-CELE_B0034.3	casy-1	147.178	171.639	147.086	145.011	165.785	162.169	156.98	180.296	167.34	128.618	102.456	103.5	165.487	164.766
gene-CELE_B0034.4	B0034.4	2.74608	1.93408	2.27017	2.26057	2.6491	2.80346	2.37406	2.9385	2.59149	0.906228	0.461898	0.922322	1.6383	1.09831
gene-CELE_B0034.5	B0034.5	2.33971	1.79775	1.98507	3.36496	1.87583	2.77186	2.12823	2.30472	2.81102	2.21238	1.56442	2.49841	1.58975	1.73707
gene-CELE_B0034.7	B0034.7	1.98654	1.54856	0.165712	1.42085	0.768847	0	0.802185	0.91563	0.63157	1.86551	1.89074	6.09152	1.22165	0.245587
gene-CELE_B0035.1	znf-207	45.2598	42.5935	38.7892	49.9516	49.3172	43.2925	44.1998	48.3394	39.1242	53.8931	59.1216	66.9424	48.346	43.2233
gene-CELE_B0035.10	his-45	0.48956	1.94957	2.48591	0.924659	2.18688	2.33511	0.544661	1.19354	1.566	0.171465	0.438835	1.02246	1.40025	1.64587
gene-CELE_B0035.11	leo-1	14.4068	11.3647	11.6746	14.9134	11.8313	10.0473	12.1721	11.5541	9.89979	10.7705	11.845	17.4201	10.8686	9.19932
gene-CELE_B0035.12	sart-3	12.2222	18.1229	16.5776	14.6958	18.7393	17.8579	13.5098	18.2428	15.889	23.4158	23.6085	15.2333	18.6999	14.9535
gene-CELE_B0035.13	B0035.13	50.0698	55.7989	54.5476	42.2269	42.2532	48.4441	45.2219	53.7915	49.7055	51.7216	48.2915	3.65432	7.5665	10.9577
gene-CELE_B0035.14	dnj-1	35.3342	37.5207	39.104	37.0624	39.9936	39.7333	38.8902	36.8616	37.6244	32.1476	35.9152	48.8432	46.266	43.0622
gene-CELE_B0035.15	B0035.15	13.79	10.1396	15.6406	14.0169	12.098	12.0581	14.331	12.7772	13.3303	17.4774	17.2255	19.4736	13.4732	10.7005
gene-CELE_B0035.16	mttu-1	2.43241	3.12169	2.37914	3.10727	2.37135	2.66245	3.13373	2.59108	1.79619	3.04334	3.82662	3.88629	3.32913	2.44298
gene-CELE_B0035.18	B0035.18	9.34092	3.65678	6.00241	13.1515	2.66021	4.22342	12.4725	2.7612	3.02291	1.4224	1.36078	13.5503	2.97317	2.2049
gene-CELE_B0035.2	dnj-2	7.87272	10.4815	8.98221	9.91035	10.4435	8.47411	9.29556	10.2967	6.96426	30.9346	33.9859	19.6169	14.609	10.9738
gene-CELE_B0035.21	B0035.21	0.239553	0.283732	0.605641	2.30422	0	0	1.26492	0.188481	0	0.284026	0.13368	1.14841	0.281005	0.259344
gene-CELE_B0035.22	B0035.22	1.28152	2.54155	2.98181	1.09734	5.3807	3.48529	2.18215	3.91508	2.47194	2.71969	7.48282	4.84912	2.87022	7.80356
gene-CELE_B0035.3	B0035.3	10.8082	12.1353	11.2108	15.0681	14.2381	9.21453	11.965	12.2118	8.91881	10.1307	12.5977	29.782	17.7632	14.0318
gene-CELE_B0035.4	pfd-4	77.4184	46.2037	51.2242	82.5095	50.4498	47.6957	85.9779	47.2934	43.4411	60.7905	89.7013	100.081	47.217	52.5038
gene-CELE_B0035.5	gspd-1	19.2005	23.3316	26.6751	23.0793	26.4576	28.0505	21.599	24.1252	28.3899	59.0562	51.7653	31.117	29.5471	29.0075
gene-CELE_B0035.6	edg-1	6.69855	7.88306	9.83128	9.06616	10.4067	9.54247	7.05153	8.42822	8.84887	4.97299	4.62194	8.51001	8.62997	7.61612
gene-CELE_B0035.7	his-47	0.926097	2.12803	2.51029	1.83618	2.53341	2.90711	0.800575	1.55557	2.0917	0.656257	0.6934	0.968633	1.0747	0.863609
gene-CELE_B0035.8	his-48	2.61643	6.6583	12.5096	4.81586	7.64819	10.433	4.89141	8.41118	8.09263	1.35324	1.10893	6.15866	5.63842	5.87525
gene-CELE_B0035.9	his-46	2.77836	3.47012	5.48148	5.37361	6.10421	5.38268	3.72387	4.43188	3.4546	0.738171	0.767449	5.20347	4.52008	1.97727
gene-CELE_B0041.1	B0041.1	0.240437	0.251167	0.321515	0.24175	0.121711	0.319081	0.430904	0.529937	0.273155	0.069307	0	0.301117	0.262095	0.233776
gene-CELE_B0041.11	B0041.11	50.8709	43.136	58.1773	49.0975	41.8037	46.7558	53.9003	45.1758	46.7959	16.5924	17.0588	52.2812	34.6155	39.6521
gene-CELE_B0041.12	B0041.12	0.127312	0.103839	0.127368	0.127891	0.109948	0.112065	0.123867	0.15563	0.120993	0.138156	0.16173	0.129527	0.114156	0.135655
gene-CELE_B0041.2	ain-2	67.922	94.6662	75.8498	83.475	95.8459	101.701	82.3183	96.1419	98.9194	73.3954	72.5557	60.4105	92.2622	104.839
gene-CELE_B0041.3	lmd-2	20.2676	18.0665	20.2564	21.5192	19.621	20.7495	21.6232	19.0852	18.9591	6.05857	8.22352	26.2996	18.6536	20.6079
gene-CELE_B0041.4	rpl-4	4517.61	4051.47	4606.92	3598.78	3548.64	4265.02	3887.16	3717.6	4425.37	3634.89	4142.69	2764.26	2793.15	3479.31
gene-CELE_B0041.5	B0041.5	17.082	20.1424	19.1728	20.8933	23.5152	20.7159	19.178	21.9682	19.3968	14.1642	15.8222	33.1911	26.1152	28.5239
gene-CELE_B0041.6	ptps-1	13.9858	10.8264	15.4233	19.1138	12.0266	14.3121	17.9178	11.0346	13.5186	20.9081	15.5324	26.1377	15.2661	17.4137
gene-CELE_B0041.7	xnp-1	13.8002	28.7852	23.0867	17.4952	32.5772	28.6976	15.2945	31.5709	28.3421	26.1017	25.4323	20.6961	34.3496	29.7894
gene-CELE_B0041.8	B0041.8	23.54	26.9237	22.3017	30.7622	25.2964	21.3178	26.6113	21.5138	20.8349	10.3114	11.7553	36.5712	24.5936	19.1453
gene-CELE_B0047.1	bath-20	0.922246	0.670351	0.682292	0.867025	0.858829	0.822304	1.3654	0.560158	0.695593	0.693409	0.705515	1.18367	0.578085	1.12057
gene-CELE_B0047.3	bath-24	3.30097	1.72097	3.21783	3.41004	1.89852	2.30415	3.57052	2.05368	2.03023	1.50003	1.09664	2.62	1.89506	2.29163
gene-CELE_B0047.4	math-1	0	0.061107	0.099486	0.23871	0.16438	0.151224	0.237613	0.14054	0.201015	0	0	0	0	0.349676
gene-CELE_B0198.1	tsp-20	8.57571	8.69736	8.88989	8.3022	9.41071	9.2826	7.62895	10.3974	10.0071	7.75661	6.61375	10.3726	6.58436	6.66963
gene-CELE_B0198.2	B0198.2	11.2688	10.9495	10.1357	9.92747	12.5564	10.6201	13.6246	14.4968	11.7847	6.88381	6.70049	5.87685	7.2154	7.33005
gene-CELE_B0198.3	B0198.3	3.65375	5.73863	4.17068	3.87397	5.87124	4.9139	3.69028	5.56372	4.79948	4.80082	4.91104	3.21522	4.74445	3.16887
gene-CELE_B0205.1	B0205.1	6.24011	8.22093	6.5013	8.25709	9.43372	6.73925	6.41576	9.1314	6.0752	6.26129	7.45172	9.55166	10.1422	7.41689
gene-CELE_B0205.10	B0205.10	0.118187	0.143426	0.234936	0.257631	0.236278	0.254992	0.192849	0.309687	0.365998	0.092607	0	0.381823	0.159931	0.137077
gene-CELE_B0205.11	mrpl-9	42.3154	48.0876	65.1843	45.9784	52.7639	60.6604	44.0147	51.1008	58.3444	51.5492	54.0671	40.1596	38.0101	38.9514
gene-CELE_B0205.12	B0205.12	20.8401	0.915936	2.26234	19.2934	3.18485	1.7724	22.508	2.7494	1.89289	1.57785	3.75295	28.2899	2.40777	1.5248
gene-CELE_B0205.13	B0205.13	10.1157	6.02386	11.2678	11.7922	12.8969	12.0964	17.5548	12.574	16.9997	1.07809	1.84291	21.671	5.63946	12.6927
gene-CELE_B0205.14	B0205.14	2.12742	0.603509	0.521821	2.15265	0.566967	0.205941	1.47119	0	0.633122	0.195523	0.140706	4.84707	0.390318	0.731196
gene-CELE_B0205.2	srz-85	0.391573	0.190564	0.150703	0.178233	0.420186	0.291959	0.239238	0.376017	0.305089	0.196152	0.294193	0.682525	0.897002	0.318861
gene-CELE_B0205.3	rpn-10	46.0146	50.127	52.5251	54.3148	50.3026	45.4601	44.4828	48.4836	42.021	66.4453	73.9377	78.9359	58.9784	53.617
gene-CELE_B0205.4	B0205.4	1.72798	2.28853	2.58466	2.209	2.3247	2.39757	1.19072	1.85643	2.42181	0.905155	0.230599	3.15213	2.61119	1.17953
gene-CELE_B0205.5	B0205.5	0.342843	0	0	0.393435	0	0	1.83932	0	0	0	0	0	0	0
gene-CELE_B0205.6	nfs-1	18.4148	19.5549	21.9668	22.0585	18.0346	20.1466	20.7838	20.6011	18.8896	42.846	41.8666	21.2462	17.4241	13.4842
gene-CELE_B0205.7	kin-3	341.024	308.249	368.072	330.127	305.577	343.453	318.075	303.083	308.419	146.619	145.873	219.137	207.051	197.839
gene-CELE_B0205.8	B0205.8	40.3534	23.5828	24.9139	53.8088	22.6495	18.1716	40.3994	23.605	17.473	23.5706	24.3346	60.5151	23.0909	17.8875
gene-CELE_B0205.9	B0205.9	5.65742	8.51769	8.54139	8.52986	10.0258	8.30047	6.03011	10.4594	7.2125	4.06899	4.64988	10.1046	8.85228	6.62064
gene-CELE_B0207.1	B0207.1	0.370699	0.337284	0.400972	0.684874	0.953448	0.862732	0.483731	0.690278	0.929956	0.219472	0.111301	0.196397	0.473683	0.36282
gene-CELE_B0207.10	B0207.10	13.4149	1.69431	1.08427	14.0397	0.554125	0.735139	19.2786	1.59881	1.36237	1.06737	0.804809	12.3878	1.3654	0.878072
gene-CELE_B0207.11	B0207.11	0.129677	0.050341	0.301746	0.165921	0.363201	0.212161	0.362046	0.177153	0.111665	0.017589	0	0	0.089796	0.17811
gene-CELE_B0207.12	avr-14	19.0395	20.1752	16.0899	21.8838	20.4582	17.8313	20.2466	22.5874	17.702	16.8522	17.6608	12.5362	18.1655	12.9717
gene-CELE_B0207.2	B0207.2	6.50482	5.26713	6.50643	7.42786	3.92519	5.47391	6.55033	4.62068	4.92932	3.39255	2.01526	4.94319	4.47373	4.32596
gene-CELE_B0207.3	gpa-14	5.30127	6.23189	6.96895	5.90669	6.69942	7.5619	4.97768	5.51731	6.49201	4.99897	3.19919	6.95578	7.34852	6.95075
gene-CELE_B0207.4	air-2	8.63612	12.439	9.34638	17.7752	14.9504	7.19578	9.04199	13.7078	6.96786	10.602	9.63933	20.8852	12.565	6.02209
gene-CELE_B0207.5	B0207.5	0.027032	0.057904	0.023096	0.012255	0.072425	0.066661	0.021065	0.089389	0.064538	0.057672	0.004928	0.031323	0.062454	0.036801
gene-CELE_B0207.6	B0207.6	9.99858	11.39	11.3912	11.9344	12.5076	10.9948	9.63588	12.9528	10.3151	10.1158	11.3039	12.6924	12.5285	9.33778
gene-CELE_B0207.7	B0207.7	0.028046	0	0.142096	0.070652	0.14727	0.138833	0.068885	0.335971	0.187486	0.165934	0	0.057023	0.173905	0.280524
gene-CELE_B0207.9	B0207.9	0	0.186281	0.228324	0.152151	0.0788	0	0	0.23024	0.318258	0	0	0.631462	0.129941	0
gene-CELE_B0212.1	otpl-1	1.02481	1.44386	1.11809	1.05578	1.21073	1.1723	0.870593	1.03194	0.665506	2.41499	2.04094	2.51128	2.76202	3.03517
gene-CELE_B0212.2	sre-5	0.776944	0.732185	0.776346	0.68058	0.673508	1.64101	1.11148	1.36824	0.764409	0.488113	0.656909	0.474394	1.04858	0.891706
gene-CELE_B0212.3	B0212.3	1.46239	3.18231	2.04153	2.64005	3.15617	1.95562	2.0289	2.55452	1.91896	2.43321	2.64314	4.19167	2.91246	2.55237
gene-CELE_B0212.4	nstp-6	4.86564	3.26548	2.76811	5.2064	3.95152	3.78835	6.25535	4.12098	2.94949	3.03464	4.04219	7.74145	3.7613	3.13294
gene-CELE_B0212.5	osm-9	4.28676	8.25201	5.21244	4.97325	8.61144	7.9069	4.62794	7.3004	8.00588	5.66534	5.52292	2.70287	7.08203	6.60144
gene-CELE_B0213.10	cyp-34A5	2.24409	2.07105	2.89902	2.16849	1.92062	2.26365	2.41344	2.02118	3.28245	1.47137	1.12127	2.6907	2.54244	3.395
gene-CELE_B0213.11	cyp-34A6	0.656611	1.19543	0.637824	0.649153	1.01718	0.612578	0.591158	0.920372	0.480325	1.52134	0.817031	1.29555	1.74895	2.70911
gene-CELE_B0213.12	cyp-34A7	1.40037	1.09019	1.06156	1.59186	0.5866	0.968002	1.16632	0.88831	0.657618	0.428838	0.290168	3.02551	1.18557	1.06973
gene-CELE_B0213.14	cyp-34A8	3.42237	4.40807	3.92952	2.93239	3.45312	3.99061	3.82528	4.70202	3.7137	5.85168	4.43553	4.67104	7.48989	4.5459
gene-CELE_B0213.15	cyp-34A9	8.69739	24.2936	26.0759	12.0536	17.0295	15.9127	4.96809	20.8634	21.595	15.928	12.2243	39.402	32.1106	47.4096
gene-CELE_B0213.16	cyp-34A10	0.781	21.1479	13.8348	0.725245	17.3483	11.3306	0.754069	15.8117	12.9917	1.02971	1.6315	0.81725	19.1145	15.6735
gene-CELE_B0213.17	nlp-34	53.307	5.68728	7.87512	59.3284	6.17858	5.74225	49.5754	4.77532	5.55544	10.4198	8.29505	80.4191	8.74472	10.0697
gene-CELE_B0213.2	nlp-27	15.0559	11.1871	13.1818	21.0289	12.9215	10.6416	16.5239	10.5244	11.0018	11.0844	10.6554	31.2777	16.3582	15.1091
gene-CELE_B0213.3	nlp-28	0.013739	0.012692	0.021212	0.585753	0.178162	0.100465	0.012383	0.012646	0.09446	0.066406	0.006316	0.037687	0.003559	0.012921
gene-CELE_B0213.4	nlp-29	140.431	55.165	76.1771	179.631	61.271	60.47	150.235	51.3866	73.0503	22.9777	22.0976	217.424	56.9501	39.4422
gene-CELE_B0213.5	nlp-30	8.34196	3.48339	5.03987	10.4185	3.67189	4.13155	7.07258	4.10663	4.08257	2.19787	2.77529	17.4005	5.73686	2.37575
gene-CELE_B0213.6	nlp-31	78.5278	24.6851	52.8443	105.065	31.4112	37.2784	76.1928	23.8697	52.0988	26.7781	26.7039	108.811	32.913	24.8984
gene-CELE_B0213.7	str-83	0.195055	0.071628	0.121496	0.234143	0.119373	0	0.285	0.119816	0.268812	0	0	0.145669	0	0
gene-CELE_B0213.8	str-82	0.152834	0.025362	0	0.089791	0.023292	0	0	0	0	0	0	0.087472	0	0
gene-CELE_B0213.9	str-247	0	0	0.039883	0	0	0	0	0	0.078943	0	0	0	0	0
gene-CELE_B0218.1	faah-1	87.2045	78.3673	79.3563	82.6409	73.6908	80.1142	83.4995	76.3386	76.4633	51.8333	46.5418	99.1708	87.5799	87.0005
gene-CELE_B0218.2	faah-2	10.1643	14.973	12.9088	11.9118	21.9481	15.2378	10.1149	15.8093	16.3566	14.3045	11.1385	55.9893	39.9518	38.2882
gene-CELE_B0218.3	pmk-1	31.38	23.2545	27.4213	31.6006	28.5744	25.4641	30.0928	29.7218	27.1255	21.5722	21.9571	38.7568	28.1439	21.9132
gene-CELE_B0218.5	B0218.5	0.339068	0.717559	0.317581	0.354388	1.08314	0.886204	0.337846	0.903844	0.318626	0.251024	0.265069	0.278716	0.754661	0.447618
gene-CELE_B0218.6	clec-51	12.6603	4.0423	1.81822	10.1909	5.52533	3.83274	12.7848	6.10935	5.26095	19.6924	15.0583	3.31381	5.0495	5.16878
gene-CELE_B0218.7	B0218.7	0.134548	0.221362	0.102305	0.197906	0.207538	0.2336	0.075917	0.033135	0	0	0	0.253665	0.111534	0.074549
gene-CELE_B0218.8	clec-52	22.5182	70.8982	136.031	52.3767	125.387	133.529	33.0336	76.0495	79.0094	50.6287	27.9644	5.50805	27.223	45.1445
gene-CELE_B0222.1	B0222.1	24.8664	18.3108	18.3587	24.1555	15.5384	17.1828	24.9354	20.6097	20.5268	13.3962	11.6121	17.6329	17.9034	16.6934
gene-CELE_B0222.11	B0222.11	12.3449	23.4022	18.6689	13.9768	28.4617	20.7171	12.2892	20.6586	18.7491	210.17	247.659	25.3947	34.7078	28.2637
gene-CELE_B0222.15	B0222.15	2.89044	3.17929	1.49632	3.34176	2.94918	1.90533	5.36724	2.97659	2.05233	0.731255	0.869922	2.82914	1.50439	1.05713
gene-CELE_B0222.2	pitr-2	0.711978	0.142886	0.280783	0.699476	0.459187	0.479724	0.51424	0.195915	0.496841	0.066765	0.108675	0.4304	0.243624	0.377162
gene-CELE_B0222.3	pitr-3	4.03444	3.08273	2.15441	7.27246	3.90687	3.45691	6.33824	2.55845	2.17963	2.45941	2.1301	7.86108	2.88967	2.29252
gene-CELE_B0222.4	spl-2	4.73053	3.09549	9.1823	3.96297	10.1089	16.2601	4.61932	3.46643	12.8927	3.33558	3.00271	7.85635	2.43632	4.43134
gene-CELE_B0222.5	B0222.5	10.8574	11.5879	12.3231	11.8014	9.15169	10.7531	13.5533	8.61614	11.0578	8.47372	9.009	20.3014	11.3774	9.22811
gene-CELE_B0222.6	col-144	55.5966	74.6611	41.3743	66.6491	85.7251	47.783	65.283	65.3595	46.7131	538.437	620.746	97.1942	105.924	78.7507
gene-CELE_B0222.7	col-145	1.50924	2.35273	2.9045	2.6137	2.80161	3.79514	2.28645	2.04969	1.94021	1.94542	1.61985	4.21675	3.53339	3.51638
gene-CELE_B0222.8	col-10	0.187159	0.156862	0.131047	0.496464	0.063937	0.036002	0.187762	0.062396	0.096908	4.61266	1.0175	1.15633	0.546781	0.662803
gene-CELE_B0222.9	gad-3	3.73027	9.46419	7.89428	3.94787	8.78115	7.21906	3.78831	8.73549	8.19795	8.09013	11.5891	5.16643	15.8248	12.5893
gene-CELE_B0228.1	B0228.1	5.30712	9.48461	6.26079	7.29851	8.29144	6.35376	6.28801	5.93766	5.42469	5.57086	5.45512	11.1039	9.76694	9.75333
gene-CELE_B0228.4	cpna-2	29.4053	43.8998	31.46	28.8057	37.8416	37.8946	27.9704	44.965	37.2573	53.2895	37.9183	24.2157	46.7699	36.649
gene-CELE_B0228.5	trx-1	18.1422	15.6104	11.8214	20.3036	18.5274	12.0012	16.7004	14.8969	9.86168	4.70867	4.73558	11.308	13.0368	7.77043
gene-CELE_B0228.6	B0228.6	0.123516	0.495521	10.5602	0.17275	0.31787	7.34603	0.131742	8.32922	8.65589	0.087724	0.064382	14.6524	10.1461	4.77339
gene-CELE_B0228.7	B0228.7	50.911	38.5343	48.3123	49.1065	37.6191	40.5	51.4065	44.5674	45.729	41.8172	42.0701	55.092	35.1112	48.0603
gene-CELE_B0228.8	B0228.8	0.035354	0	0.107393	0.03546	0	0.040613	0.027355	0	0.079313	0.070552	0.023693	0.071287	0.02957	0.134164
gene-CELE_B0228.9	B0228.9	0.061448	0.566616	0.491427	0.171288	0.437207	0.115558	0.138271	0.551664	0.192328	0.754255	0.393435	0.233516	0.87048	0.749655
gene-CELE_B0238.1	cest-35.1	21.8805	25.0275	26.751	17.2475	20.0347	22.8929	17.672	23.9673	23.5284	11.5687	14.0627	13.8027	15.2206	15.6277
gene-CELE_B0238.10	natc-2	74.862	60.8582	70.0648	87.873	59.6045	66.1467	87.6101	67.4788	65.2381	115.985	100.893	140.121	177.937	192.21
gene-CELE_B0238.11	B0238.11	38.336	46.4673	41.9584	54.497	50.5013	39.2236	43.2435	48.4064	34.2874	60.0631	69.6942	71.1568	52.5812	40.0366
gene-CELE_B0238.12	B0238.12	29.9246	23.2097	26.5833	45.2931	30.786	39.1151	25.9839	15.8779	16.8706	18.1842	14.9495	128.272	49.4268	49.8092
gene-CELE_B0238.15	B0238.15	0.193807	1.01326	0.182581	0.860016	0.29897	0.517739	0.202287	0.838571	0.524544	0	0.422371	1.14892	0.160477	0
gene-CELE_B0238.3	srt-68	0	0.172007	0.156646	0.057997	0.37044	0.273577	0	0.593222	0	0.352436	0.339856	0.288573	0.087587	0.135243
gene-CELE_B0238.5	srt-67	0.109337	0.126071	0.085258	0.053132	0.060898	0.147786	0.051605	0	0.057793	0.134184	0	0.147262	0.064715	0.085737
gene-CELE_B0238.6	srt-70	0.414965	0.148793	0.759439	0.556054	0	0.244547	0.500754	0.104545	0.598095	0	0.223862	0.015517	0	0
gene-CELE_B0238.7	cest-30	0.113617	0	0.126715	0.044214	0.043732	0.017387	0.026803	0	0.100175	0	0	0	0.094896	0.046585
gene-CELE_B0238.8	srt-69	0.550176	0.517709	0.559205	0.185074	0.205285	0.264758	0.143249	0.488804	0.546266	0.148966	0	0.332232	0.326693	0.286272
gene-CELE_B0238.9	B0238.9	3.88702	3.58342	3.28692	7.06017	5.14054	4.56449	3.46426	4.95315	3.64111	1.46307	1.92336	7.22785	4.70735	3.02222
gene-CELE_B0240.1	rhr-2	7.69755	8.65356	7.59907	6.03223	8.47031	6.54454	6.80474	8.13296	7.8043	4.63895	5.28448	5.89994	5.18401	3.77566
gene-CELE_B0240.2	spe-42	0.018954	0.04029	0.031477	0	0.058816	0	0	0.020503	0	0.118205	0.116945	0	0.079214	0.010268
gene-CELE_B0240.3	daf-11	1.7447	4.25877	2.62704	1.74385	4.24748	3.71602	1.79576	3.29901	2.87043	2.96278	1.57109	1.26465	2.51402	2.72278
gene-CELE_B0240.4	npp-22	12.673	20.9275	16.38	19.2766	21.3734	15.4227	12.7021	20.288	15.4277	19.5346	22.1568	22.4688	20.6985	15.0173
gene-CELE_B0244.10	B0244.10	2.93531	2.01624	0.949628	1.23716	2.33307	1.55828	1.09845	1.79936	1.12366	1.15369	1.70594	2.70904	1.16423	0.880056
gene-CELE_B0244.15	B0244.15	0.193635	0.206938	0.130186	0.020925	0.448762	0.151986	0.356584	0.148805	0.336386	0.039677	0.141295	1.55396	0.778011	0.077213
gene-CELE_B0244.16	B0244.16	0.651671	0.1348	0.232369	0.576343	0.445443	0.093555	1.18319	0.589979	0.575457	0.559278	0.369354	1.21559	0.503962	0.321852
gene-CELE_B0244.17	B0244.17	0.330862	2.83278	2.43706	2.95999	4.78337	2.27307	3.26494	3.74779	2.09337	3.2257	2.18905	3.80518	2.88655	1.77793
gene-CELE_B0244.2	ida-1	435.385	375.864	349.425	419.128	362.541	383.271	421.014	359.923	357.908	188.223	136.662	347.943	359.335	438.693
gene-CELE_B0244.4	B0244.4	0.603923	0.722521	0.254949	0.814674	0.940451	0.385137	0.876152	0.64587	0.475755	0.545212	0.075948	1.83113	0.687136	0.450237
gene-CELE_B0244.5	B0244.5	3.50206	1.52976	1.05706	3.60364	2.10902	1.48837	3.85631	2.17709	0.850623	1.2612	1.28809	6.8644	4.79736	1.7876
gene-CELE_B0244.6	B0244.6	3.79064	2.15064	2.10267	3.25072	2.67758	1.97333	3.83691	3.09644	1.59465	1.50405	1.18324	6.77311	2.63727	1.84437
gene-CELE_B0244.7	B0244.7	0	0.572005	0.198703	0.192217	0.42013	0.10154	0.40362	0.322004	0	2.32476	0.935539	0.197295	0.462211	0.208174
gene-CELE_B0244.8	egg-1	2.13861	2.0407	2.0848	2.43742	2.41575	1.66571	2.03016	2.29654	1.54745	0.320277	0.400413	3.7717	3.06741	2.2652
gene-CELE_B0244.9	B0244.9	0.076358	0	0.468765	0	0.326487	0.143051	0.262936	0.357671	0.313856	0	0.062718	0.329367	0.257651	0.154417
gene-CELE_B0250.1	rpl-2	3836.95	3216.27	3667.76	3116.78	3034.71	3308.1	3325.3	3075.22	3400.41	3218.94	3949.39	2699.35	2504.21	3103.91
gene-CELE_B0250.10	srbc-78	0	0	0	0.053085	0	0	0	0	0	0	0	0	0	0.049379
gene-CELE_B0250.18	B0250.18	6.7497	5.28915	6.00451	7.75225	6.27169	5.7611	7.20357	6.7683	4.8952	2.86376	1.88918	5.19547	5.42003	3.58928
gene-CELE_B0250.2	calf-1	8.98307	99.4114	121.076	11.831	56.7206	222.626	7.43304	113.893	198.936	161.619	161.874	8.97528	86.0879	106.856
gene-CELE_B0250.5	B0250.5	53.8414	64.3335	66.5866	56.7894	78.9567	78.4241	59.0392	73.9083	68.833	99.7012	91.6039	50.7474	57.7191	50.7206
gene-CELE_B0250.6	srbc-79	0	0	0	0.114768	0	0	0	0	0	0	0	0	0	0
gene-CELE_B0250.7	B0250.7	0.882668	1.00179	1.34428	0.866393	0.805076	0.358795	1.38659	1.42772	0.776474	0.212922	0.717565	1.17129	0.266783	0.907846
gene-CELE_B0250.8	B0250.8	1.10643	0.610203	1.01169	1.07346	0.823057	0.79006	2.18361	0.847095	0.75111	0	0	0.978571	1.74823	0.903792
gene-CELE_B0250.9	dhcr-7	32.1929	18.6333	13.1645	26.082	20.5612	16.329	29.912	21.1818	15.5193	11.1852	11.9025	18.4347	14.408	15.5601
gene-CELE_B0252.1	B0252.1	2.47026	3.03754	3.13403	2.57984	3.23746	3.21436	2.24934	3.34997	3.39953	5.5406	5.19568	2.07835	3.61712	1.54911
gene-CELE_B0252.11	B0252.11	1.60253	0.455599	0.368236	1.35861	0	0.23672	2.13208	0.163962	0.33634	0	0.603288	2.97275	0.573282	0.209242
gene-CELE_B0252.2	asm-1	7.78515	10.1002	11.7361	10.1826	11.7398	11.7978	11.129	12.3092	13.5403	6.65954	3.56928	10.1736	9.67773	8.02349
gene-CELE_B0252.3	B0252.3	12.5735	13.3199	17.4836	13.2001	14.6736	14.5707	13.1046	13.6028	18.9131	13.491	8.78626	22.8119	19.4033	21.8865
gene-CELE_B0252.4	cyn-10	15.9473	16.753	18.5659	32.3577	20.771	15.4654	22.0777	19.3902	12.5416	11.3737	15.5763	41.5086	20.3096	14.4105
gene-CELE_B0252.5	B0252.5	1.02371	1.0417	0.122118	0.722081	0.502716	0.362749	0.263176	0.323024	0.600127	1.07412	1.18617	0.989613	0.652205	0.526369
gene-CELE_B0252.8	B0252.8	65.231	5.13512	6.48501	56.3903	7.14195	4.27971	58.0377	4.63893	4.39144	4.40532	5.66055	58.379	5.03993	5.20538
gene-CELE_B0261.1	B0261.1	29.2823	35.3333	31.2721	32.1337	37.7361	35.5672	28.0917	35.6585	30.7505	29.7533	28.3798	34.7483	42.4249	32.5551
gene-CELE_B0261.2	let-363	12.3005	25.7498	15.9045	14.1206	26.3261	21.2173	12.2626	23.6179	17.1657	29.0558	15.7824	11.5054	25.4014	18.7364
gene-CELE_B0261.4	mrpl-47	78.3671	72.4711	86.0444	87.2126	72.3009	77.7941	79.857	72.8005	76.0306	61.9668	70.8449	51.6263	40.0978	40.9106
gene-CELE_B0261.5	B0261.5	0.180879	0.452939	0.030514	0.122114	0.519616	0.439564	0	0.375909	0.057201	0.724539	0.115798	0.253247	0.689615	0.397703
gene-CELE_B0261.6	B0261.6	1.04799	0.189784	0.677936	1.52247	0.33365	1.00689	1.8329	0.564595	0.873174	0.162587	0	0.63235	0.181757	1.41135
gene-CELE_B0261.7	B0261.7	12.8655	14.7975	16.1966	21.2073	16.7698	12.6574	13.273	16.8442	10.9158	8.49995	7.32655	21.5504	13.3545	10.0974
gene-CELE_B0261.8	B0261.8	13.8005	10.5798	10.5082	17.8218	13.8241	10.2395	14.5472	11.958	8.70502	20.9486	20.5876	23.9689	13.5836	8.97767
gene-CELE_B0261.9	B0261.9	0.137618	0.004365	0.072415	0	0	0	0	0	0	0	0	0.416236	0	0.217603
gene-CELE_B0272.1	tbb-4	15.1617	13.9991	11.5414	17.7168	15.4525	10.8914	15.8762	17.1952	12.8637	15.4316	18.6373	20.0087	17.1724	12.2674
gene-CELE_B0272.2	memb-1	6.90701	8.04829	9.01276	8.259	9.17368	6.40235	6.52525	8.05287	6.44391	5.81067	13.989	16.8782	9.63418	8.53326
gene-CELE_B0272.3	B0272.3	26.3492	31.451	23.8262	33.4735	30.8695	22.1939	24.8938	27.8558	19.2351	73.9516	73.1028	86.1703	64.5422	90.268
gene-CELE_B0272.4	B0272.4	10.1368	16.4761	9.65294	12.2169	10.9747	9.69081	8.47346	10.7178	6.14807	20.5765	11.25	54.8658	29.4823	37.5025
gene-CELE_B0273.1	B0273.1	4.36635	0.814189	0.6129	3.06485	0.697929	0.727802	3.96434	0.978072	0.743476	0.416758	0.477294	4.29668	1.63546	0.83749
gene-CELE_B0273.115	B0273.115	0.322012	0.288036	0.698632	0.90449	0.694852	0.212665	0.862167	0.536683	0.254799	0	0.174416	0.700406	0.433164	0.062492
gene-CELE_B0273.2	puf-7	4.59968	6.48867	4.7927	10.0721	8.47095	4.03292	4.665	7.67331	4.38994	0.867245	0.566712	14.8199	6.95928	6.17569
gene-CELE_B0273.3	snpc-3.1	1.61056	1.54595	1.90892	1.87994	2.25974	2.06055	1.20262	1.05506	1.31805	0.675831	0.82672	1.88621	1.41053	1.32271
gene-CELE_B0273.4	unc-5	11.8391	16.9089	12.673	10.4724	12.896	10.7098	10.5552	16.5685	13.2952	15.686	12.6778	12.2375	17.8029	12.6297
gene-CELE_B0280.1	ggtb-1	20.7063	20.8378	22.8087	21.6121	18.2408	19.8302	21.8628	20.4706	20.0692	18.0652	18.2552	37.7939	25.9522	22.7644
gene-CELE_B0280.10	pot-1	4.77929	5.05068	4.95657	5.96517	5.90052	4.37724	5.48228	5.38865	5.38678	4.88467	4.6933	8.39665	5.20389	4.47956
gene-CELE_B0280.11	B0280.11	0.068924	0.129651	0.03018	0	0.131688	0.32876	0	0.243559	0.028859	0	0	0.161985	0.237872	0
gene-CELE_B0280.12	glr-2	2.19788	2.66949	2.27969	2.92147	3.56465	2.03205	2.38452	2.77415	2.19941	2.73567	2.41259	1.91918	2.36007	1.72977
gene-CELE_B0280.13	viro-2	7.39731	10.0549	10.4716	7.44184	9.66726	10.8808	6.3627	12.8531	12.3875	7.92771	7.63763	9.5547	9.40045	6.01972
gene-CELE_B0280.17	B0280.17	0	0	0.050458	0	0	0.043448	0	0.141774	0.0216	0.05088	0	0.023856	0.040575	0.112006
gene-CELE_B0280.2	B0280.2	0.231204	2.84281	1.78526	0.943884	1.97309	1.13149	0.48721	2.21198	1.52144	0.485852	0.286927	2.38132	1.07668	1.33894
gene-CELE_B0280.3	rpia-1	137.079	122.777	147.616	127.639	106.358	127.202	133.016	114.099	121.719	66.1845	62.7701	85.8083	83.7024	96.3678
gene-CELE_B0280.4	odd-1	0.957769	0.998475	0.986511	1.50786	1.35732	1.11607	1.25111	1.12746	1.22537	1.06658	0.789846	2.20248	1.28326	0.725576
gene-CELE_B0280.5	cpg-2	7.13541	8.29334	4.56194	17.0405	10.5502	4.39891	6.24105	9.6117	3.96306	1.11343	1.37639	25.4852	8.63346	6.41855
gene-CELE_B0280.7	B0280.7	0.607099	0.745198	0.281589	0.645493	0.238315	0.08229	0.20319	0.395366	0	2.02557	0	2.00683	0.490431	0.231455
gene-CELE_B0280.8	nhr-10	38.0453	37.1731	38.7474	36.485	36.8919	37.9554	37.8131	44.2857	47.5541	32.7159	24.4891	76.1167	42.6049	50.6054
gene-CELE_B0280.9	B0280.9	29.3447	28.644	31.2647	31.3593	32.4235	32.7922	31.1199	31.7533	33.7111	38.2041	44.143	33.3952	25.5223	28.6663
gene-CELE_B0281.1	B0281.1	0	0	0	0	0	0	0	0	0.080214	0	0	0	0	0
gene-CELE_B0281.3	B0281.3	6.206	6.73585	6.20785	6.56272	5.56826	5.34582	7.16303	6.0826	5.53551	7.82906	6.53462	19.9385	13.8344	10.2067
gene-CELE_B0281.4	B0281.4	0.296922	0.704571	0.567106	0.295317	0.599144	0.595128	0.384545	0.628633	0.907754	0	0	0.130613	0.270545	0
gene-CELE_B0281.5	B0281.5	9.60833	17.5457	7.40147	22.7552	20.9221	6.31958	8.79651	18.2223	5.85842	0.423739	0.061601	34.1127	19.1599	6.36615
gene-CELE_B0281.6	B0281.6	2.41118	1.66442	1.67802	1.10167	1.66269	1.07026	1.59984	1.82825	1.50327	1.05889	0.519709	1.22094	1.90464	1.84132
gene-CELE_B0281.8	B0281.8	0	0	0	0	0	0	0	0	0	0	0.047728	0	0.065558	0.06322
gene-CELE_B0284.1	pals-26	1.23547	5.19149	4.01884	1.11676	4.02532	3.21053	1.79891	5.83395	3.10364	0.790035	0.42001	5.10369	8.34732	8.57641
gene-CELE_B0284.2	pals-27	3.47479	13.4368	14.067	3.06375	9.64245	9.6172	4.5266	11.5432	9.64405	1.33766	0.741538	7.41858	11.7797	11.5091
gene-CELE_B0284.3	B0284.3	9.70153	8.96432	5.15136	12.9501	6.92227	3.21359	12.2076	5.54458	2.99743	3.87477	3.48311	14.6678	9.61476	4.80805
gene-CELE_B0284.4	pals-28	0.254413	3.94028	2.35254	0.511236	1.08822	1.39167	0.512462	1.66481	1.09412	0.308971	0.082492	0.678414	1.71218	2.75427
gene-CELE_B0285.1	cdk-12	7.88259	20.0005	15.3773	9.54028	21.9848	15.568	8.46866	20.7918	19.8426	17.5717	15.7509	8.06658	23.9058	19.6651
gene-CELE_B0285.10	ckb-3	3.50899	1.47992	1.38064	3.16255	2.09596	1.98713	3.1921	1.19319	1.88189	2.84056	3.03885	1.96313	1.27207	1.0596
gene-CELE_B0285.3	B0285.3	19.2907	7.11239	7.41402	24.8404	8.85453	5.83945	17.6654	5.89676	5.01358	5.98581	5.96439	24.1506	7.56968	5.85306
gene-CELE_B0285.4	lcmt-1	15.2949	16.8364	19.0723	18.003	18.0613	14.1076	15.8585	20.0899	17.0403	18.0717	21.7852	22.6833	20.0211	14.9208
gene-CELE_B0285.5	hse-5	9.36617	12.6708	12.178	12.9429	15.154	11.2459	9.94687	12.492	10.8393	7.26648	9.00543	16.8336	13.6526	8.82947
gene-CELE_B0285.6	B0285.6	4.10197	2.52729	1.95448	3.14672	3.17705	2.69707	3.12918	3.34648	2.68237	2.51458	3.00683	3.10123	2.67252	2.77912
gene-CELE_B0285.7	mnp-1	18.0242	26.7098	19.4306	20.9949	29.3242	24.0557	17.9454	27.1767	24.0535	19.8885	18.5133	47.8267	50.4462	48.8359
gene-CELE_B0285.8	ckb-1	4.43465	4.04591	4.13226	4.26685	4.64286	3.7147	5.07983	4.49505	3.2815	6.64792	9.24241	6.21333	5.48658	5.19661
gene-CELE_B0285.9	ckb-2	4.8705	6.97452	6.52233	7.30593	8.62692	7.71154	8.41122	8.00177	6.86593	4.6599	27.5621	25.2477	30.9829	23.1407
gene-CELE_B0286.1	B0286.1	44.5153	24.4092	24.5378	41.6866	25.9659	26.4689	40.2417	21.986	27.3072	18.0958	13.2017	37.0325	26.9746	22.6336
gene-CELE_B0286.2	lat-2	9.25069	10.0698	12.2748	9.7712	13.5961	10.7367	9.86853	13.7802	11.1503	11.8275	8.21444	12.5211	16.503	22.0044
gene-CELE_B0286.3	paic-1	4.02292	4.75266	3.96539	4.26629	5.5146	4.60166	3.6494	5.45659	5.52768	71.2747	29.522	14.3958	13.8985	12.2446
gene-CELE_B0286.4	ntl-2	122.257	111.083	127.422	123.184	124.887	133.702	118.165	120.017	148.968	114.693	121.119	133.29	117.661	127.62
gene-CELE_B0286.5	fkh-6	3.33451	2.43595	2.81801	1.55672	1.12837	1.14445	1.65648	2.62299	2.16065	0.227783	0.372194	0.920427	2.18924	4.31639
gene-CELE_B0286.6	try-9	0	0.188804	0.087565	0.285852	0.407176	0.777004	0.350201	0.230659	0.406732	0	0.0645	0.274931	0.526076	0.330581
gene-CELE_B0294.1	B0294.1	21.1073	12.9239	19.1715	24.2434	17.2691	16.1286	23.9682	9.76237	16.4323	46.4215	59.9332	49.8722	20.9499	42.0895
gene-CELE_B0294.3	B0294.3	0.478944	0.572484	0.50642	0.416234	0.406086	0.787169	0.701162	0.761463	0.38614	0.508268	0.657769	1.27974	0.999593	1.07132
gene-CELE_B0302.1	sid-3	11.3942	22.9402	16.8019	14.8165	25.8556	22.2484	14.1352	24.9066	25.552	16.6697	14.3869	19.6699	23.3449	20.3455
gene-CELE_B0302.2	B0302.2	0	0	0	0	0.538612	0.237588	0	0.279544	0.053224	0	0	0.332756	0.367769	0.238806
gene-CELE_B0302.4	B0302.4	0	0.019397	0.048293	0.125367	4.30877	0.076722	0.024362	0.053496	0.045663	0	0	0	0.066016	0.074196
gene-CELE_B0302.5	B0302.5	36.1625	25.5502	34.6675	31.9015	32.6852	33.6241	35.8136	30.1804	34.6293	25.1758	19.2348	48.2499	34.7254	40.355
gene-CELE_B0303.11	B0303.11	7.80899	13.1788	8.04752	6.81959	12.0914	10.4403	7.50783	11.8277	8.97741	11.6061	8.52801	6.42908	10.6259	10.0374
gene-CELE_B0303.14	B0303.14	5.04132	6.29899	7.82374	5.08267	7.19954	6.23048	5.83939	7.77798	7.20659	3.33956	4.82808	7.67621	7.04167	5.62926
gene-CELE_B0303.15	mrpl-11	84.0872	45.4988	55.9499	93.9761	51.9056	56.5465	96.2867	50.1112	47.6033	111.372	120.192	72.974	38.376	40.3539
gene-CELE_B0303.16	B0303.16	1.28415	1.31174	1.22019	1.27486	1.37772	1.69363	1.56481	1.93784	1.59732	1.87383	1.26211	0.684906	0.405161	1.40432
gene-CELE_B0303.2	anmt-1	7.26625	7.76572	5.80499	8.8107	7.28894	5.96313	8.66966	8.85918	7.92825	10.7176	11.0247	12.1451	8.32277	5.65642
gene-CELE_B0303.3	B0303.3	35.1496	46.5123	44.4779	42.2711	49.229	41.8911	34.9275	41.9891	43.0338	89.1182	65.5213	179.653	156.636	231.802
gene-CELE_B0303.4	B0303.4	29.3445	40.0137	41.643	31.5092	38.9602	47.2626	30.1588	39.2432	49.5504	26.8682	19.8848	35.9464	44.2571	52.7231
gene-CELE_B0303.7	B0303.7	31.0331	28.9174	29.3794	30.9969	36.0482	36.0557	29.4405	34.7634	34.4197	24.2511	24.1709	39.9359	32.8666	34.4039
gene-CELE_B0303.8	sdz-1	0.770622	1.03245	0.767714	1.28912	1.31251	0.45344	0.478835	1.00223	0.684155	0.061771	0.412058	0.992042	1.13366	0.409618
gene-CELE_B0303.9	vps-33.1	18.1087	19.092	22.0886	17.722	20.9565	19.9473	16.8178	18.6768	20.6467	11.9864	12.6456	14.3938	15.6184	14.5908
gene-CELE_B0304.1	hlh-1	22.3416	13.2913	15.614	22.8799	22.1451	15.7769	24.4394	16.0959	14.3529	7.26426	9.47727	20.8343	15.7486	11.2678
gene-CELE_B0304.2	B0304.2	7.45897	8.25797	7.76586	13.4976	9.41473	6.63054	9.15085	8.73198	7.06886	3.50676	2.35905	12.869	7.71716	6.28892
gene-CELE_B0304.3	cyp-23A1	1.02663	1.20371	1.52272	1.76713	1.77923	1.95288	1.18017	1.67506	1.47332	1.22512	0.393579	3.09937	1.89757	1.0378
gene-CELE_B0304.4	B0304.4	10.7304	7.51955	9.37059	12.8408	8.52857	7.48945	11.7276	7.43499	6.9908	2.05098	2.19323	13.8584	8.09709	9.6504
gene-CELE_B0304.5	sra-32	0.21924	0.333712	0.423925	0.088607	0.225256	0.409196	0.303103	0.191932	0.571149	0.272247	0.150134	0.132189	0.273044	0.422035
gene-CELE_B0304.6	sra-33	0.436561	0.547405	0.559472	0.268788	0.429389	0.185909	0.423028	0.229796	0.192367	0.110125	0.291112	0.367744	0.271176	0.091751
gene-CELE_B0304.7	sra-34	0.566756	0.678846	0.544293	0.722633	0.359401	0.613491	0.863653	0.657872	0.628734	0.188592	0.10187	0.951809	0.392692	0.424827
gene-CELE_B0304.8	sra-35	0	0.039093	0.043273	0.180974	0	0	0	0.09512	0.089977	0	0.041197	0.092219	0	0
gene-CELE_B0304.9	sra-36	0.090625	0.270686	0.025781	0.213936	0.272742	0.113096	0.076859	0.169323	0.090314	0	0.043583	0.038242	0.285625	0
gene-CELE_B0310.1	B0310.1	3.32985	8.83403	7.07882	4.59144	7.59761	6.03554	7.0406	6.87827	6.77347	11.6771	14.9489	5.85956	7.44762	4.40538
gene-CELE_B0310.2	B0310.2	2.63067	7.55929	7.64369	4.91575	7.46148	6.01987	2.59371	7.95801	8.75959	5.96523	8.32317	7.3062	5.27973	3.72223
gene-CELE_B0310.3	B0310.3	3.26717	2.33322	2.6132	2.81452	2.53741	3.26489	3.53057	3.10808	3.4474	2.69791	1.76076	1.50164	2.65047	2.52643
gene-CELE_B0310.5	ugt-46	37.7518	49.9295	36.1715	36.277	46.5077	35.9827	39.9032	43.6638	31.0393	71.7641	63.4262	20.9617	35.1675	13.5324
gene-CELE_B0310.6	B0310.6	2.69107	0.441193	0.859087	2.66637	0	0.948667	2.54386	0.381959	0	0.681009	0.396711	8.95618	0.492225	0.718765
gene-CELE_B0331.1	cyp-29A4	2.06392	1.72521	1.69137	2.16339	1.3429	2.61702	2.3597	1.12688	1.00422	0.087971	0.207633	0.702996	1.02926	1.86256
gene-CELE_B0331.2	pitr-4	0.79124	0.358165	0.459055	0.775342	0.602327	0.52032	0.94064	0.823343	0.380602	0.649332	1.74356	2.34629	1.1094	0.388102
gene-CELE_B0334.1	ttr-18	120.047	84.0065	86.544	114.291	61.0002	64.6009	133.054	52.4203	69.6619	200.389	205.022	165.527	128.401	107.807
gene-CELE_B0334.10	B0334.10	0	0	0	0.088411	0.24016	0.293867	0	0.233361	0	0.114284	0.09837	0	0.072988	0.134711
gene-CELE_B0334.11	ooc-3	18.756	18.2829	18.5013	21.3377	18.9249	17.0861	19.829	18.2014	18.1443	15.6684	13.7102	29.5135	23.6675	18.9197
gene-CELE_B0334.13	B0334.13	3.40894	1.50898	0.307499	6.58762	1.31618	0.992466	4.52753	0.83104	0.667569	0.799521	0.90229	9.98465	2.14809	0.680955
gene-CELE_B0334.15	emc-5	20.0928	18.4038	16.6049	22.0874	22.2798	16.7007	19.4513	20.4454	13.977	32.7736	33.364	31.8917	20.8665	20.7375
gene-CELE_B0334.2	twk-5	66.9571	41.4021	63.6894	48.2861	39.1	51.4873	65.9383	46.6384	54.3465	4.96985	5.53284	26.053	18.5676	21.6665
gene-CELE_B0334.20	B0334.20	0	0	0	0	0	0	0.225852	0	0	0	0	0	0	0
gene-CELE_B0334.3	B0334.3	47.8078	68.4081	88.5843	47.4215	61.3591	74.7613	43.8109	67.6949	82.362	112.718	79.4053	59.5833	62.3648	75.7555
gene-CELE_B0334.4	B0334.4	31.2312	33.0994	31.3477	38.3107	35.6805	31.6095	35.8237	34.8762	29.6744	20.3282	24.6393	51.2603	38.7173	32.7087
gene-CELE_B0334.5	B0334.5	0.152451	0.099565	0	0.000334	0	0.394752	0.020497	0	0.069153	0	0.000312	0.036411	0.101484	0.000262
gene-CELE_B0334.6	B0334.6	3.50619	2.98372	3.77049	3.14584	3.12859	2.90381	2.93631	2.37902	4.13497	2.71957	2.07856	3.05663	3.76452	2.92392
gene-CELE_B0334.7	srh-44	1.27328	1.41176	1.09196	1.59878	1.21849	1.47936	2.01844	0.819202	1.5263	1.24631	2.20179	1.9018	1.61013	2.35776
gene-CELE_B0334.8	age-1	8.11157	11.4031	10.1438	9.89562	12.5273	10.2742	8.72643	12.2255	10.4211	11.4532	11.273	9.66406	13.3041	11.0271
gene-CELE_B0336.1	wrm-1	9.1531	13.1361	11.6485	11.2086	15.8021	13.2436	9.76709	14.7032	13.8853	6.74388	7.40505	12.3037	13.9502	12.9383
gene-CELE_B0336.10	rpl-23	5990.77	3737.36	4720.53	4979.07	3346.2	3652.82	6037.64	3464.47	4009.72	3538.73	4564.01	4116.27	2631.8	3208.26
gene-CELE_B0336.11	hpo-28	18.6908	19.6665	19.0804	16.3567	18.5	18.3327	20.6062	19.1822	20.5855	22.009	22.2716	21.0728	26.3658	23.5448
gene-CELE_B0336.12	B0336.12	3.50253	2.80509	2.67459	2.21951	2.19599	1.81699	2.96035	1.84982	2.90593	0.266714	0	0.459504	1.92843	1.8695
gene-CELE_B0336.13	B0336.13	7.78824	10.6983	6.38605	11.1507	10.1812	7.98146	7.98973	7.22433	8.0704	3.4914	4.48918	14.9246	7.41131	6.503
gene-CELE_B0336.2	arf-1.2	225.969	210.809	198.088	246.783	245.795	195.861	215.615	238.315	198.096	339.623	360.68	345.396	275.634	206.024
gene-CELE_B0336.3	rbm-26	40.0352	53.0746	46.6751	44.0019	56.804	52.2629	38.1335	59.0955	53.0268	44.257	45.0307	48.7656	63.123	58.2052
gene-CELE_B0336.4	rgs-5	6.05851	8.36148	7.80129	8.83343	7.49336	6.91716	9.20319	8.65027	7.39541	7.00514	6.56207	8.97312	8.07756	6.04416
gene-CELE_B0336.5	arle-14	14.2167	8.49094	18.9643	19.8985	7.89922	11.947	15.1476	17.9242	10.5897	11.0906	14.5514	19.9743	15.247	7.27296
gene-CELE_B0336.6	abi-1	20.0835	25.0865	24.4905	26.6743	30.1879	24.2046	24.8383	27.8905	24.9712	19.6621	21.9875	33.6583	24.4688	22.6566
gene-CELE_B0336.7	B0336.7	12.3068	10.0175	10.9676	11.9815	11.5744	11.4467	11.0925	11.6264	11.5978	6.80515	7.2652	12.7852	11.194	8.69086
gene-CELE_B0336.8	lgg-3	48.9412	31.7902	35.2687	45.4576	34.4002	35.1272	41.7885	31.2419	31.1302	14.9123	16.7061	59.4564	30.5649	31.2319
gene-CELE_B0336.9	swp-1	23.7513	24.7658	17.2867	24.441	20.5187	15.7212	22.8165	19.9634	14.7151	29.8084	30.6473	21.976	24.2172	20.0563
gene-CELE_B0344.2	wrt-9	1.4425	0.893331	0.491372	2.14835	1.15374	0.686774	0.790136	1.02261	0.457558	3.10853	0.95013	4.60119	1.42647	0.963304
gene-CELE_B0348.1	B0348.1	0.063298	0.18916	0.132081	0	0	0.332328	0	0.129184	0	0.231595	0	0.457047	0.100906	0.220626
gene-CELE_B0348.10	B0348.10	1.50623	0.867812	1.28938	2.14233	0.429689	0.174324	1.95584	1.42999	0.45736	0.411398	0.251662	1.14999	0.3441	0.329272
gene-CELE_B0348.2	B0348.2	6.48339	1.40121	1.99332	3.38321	1.65363	1.00527	2.92067	1.85951	1.22617	2.44985	1.08266	14.6527	3.30254	1.81939
gene-CELE_B0348.4	egl-8	37.737	70.7376	40.7028	38.9579	70.365	65.3619	38.619	70.7674	57.3078	66.1722	50.8887	29.3964	70.1999	63.2108
gene-CELE_B0348.5	B0348.5	0.35006	0.299683	0.246109	0.926274	0.479847	0.261119	0.706477	0.300582	0.242616	0.912827	0	2.13369	0.496011	0.285452
gene-CELE_B0348.6	ife-3	24.0715	38.5109	40.2373	28.1624	32.61	30.843	36.7064	41.4556	38.3839	54.3324	67.7331	50.438	36.7265	41.2285
gene-CELE_B0350.2	unc-44	92.5836	136.21	110.25	98.802	143.209	120.714	77.8855	140.484	119.558	140.302	108.356	75.0932	157.625	152.232
gene-CELE_B0353.1	B0353.1	40.6507	40.6378	40.5642	37.2914	55.4925	44.8808	45.201	49.2419	53.1671	31.6808	31.3014	63.0159	26.8705	32.1732
gene-CELE_B0361.10	ykt-6	23.1324	24.6799	22.753	24.8923	25.1853	24.334	24.7988	25.5405	27.6899	21.8081	18.1811	25.7117	29.367	26.2186
gene-CELE_B0361.11	B0361.11	0.086529	0.358882	0.257486	0.175988	0.540675	0.338261	0.130442	0.509064	0.195844	0	0	0.36439	0.759037	0.374157
gene-CELE_B0361.14	B0361.14	0.122081	0.089449	0.111541	0.130235	0.097615	0.101059	0.127062	0.130736	0.11243	0.12343	0.135565	0.130271	0.098857	0.118136
gene-CELE_B0361.2	cwf-19L2	24.3003	22.7052	20.91	30.8069	21.9882	19.354	29.5355	20.1381	18.3378	19.0255	18.3796	33.411	28.181	18.3497
gene-CELE_B0361.3	B0361.3	10.0521	13.6638	14.3682	11.2347	14.6408	12.8529	10.3402	14.0927	11.9338	18.327	17.0088	17.2194	16.5724	12.9608
gene-CELE_B0361.4	B0361.4	14.7464	14.2343	15.8959	13.8282	16.0317	14.2619	18.5383	14.1899	17.6615	9.93259	11.9045	14.1389	14.074	14.4423
gene-CELE_B0361.5	psd-1	44.1267	40.4926	54.9875	52.8527	59.3687	78.8746	80.5528	72.7854	88.2581	45.981	40.0489	102.697	81.6304	66.0537
gene-CELE_B0361.6	B0361.6	17.7615	19.771	18.6364	21.0657	20.2452	19.085	18.0325	18.9314	17.5064	20.4951	26.7957	22.8672	20.9623	17.0365
gene-CELE_B0361.7	pho-5	42.1506	50.9215	72.4893	36.5801	48.4562	65.8077	38.1836	55.3193	59.9823	17.5629	15.797	26.678	30.7718	32.5586
gene-CELE_B0361.8	algn-11	8.16077	7.79796	10.3836	10.7514	9.29082	6.69501	10.6391	10.6383	9.67639	6.35645	6.3578	15.5917	11.5096	6.84782
gene-CELE_B0361.9	B0361.9	41.4416	79.6279	84.722	35.1762	79.2309	65.888	42.6459	83.1197	71.7828	22.4164	27.6461	44.0984	75.1886	86.875
gene-CELE_B0365.1	acly-2	3.61773	6.43754	4.84391	3.79725	5.30922	5.70212	3.42429	6.38936	5.21069	19.4428	17.621	7.33963	14.7668	14.5016
gene-CELE_B0365.3	eat-6	312.252	462.007	378.205	306.507	460.321	448.343	290.652	468.788	447.985	795.644	774.066	263.139	513.893	459.97
gene-CELE_B0365.5	clec-225	1.6654	0.89984	1.24462	2.29038	0.920555	0.43141	2.62076	1.16922	0.772306	2.63513	4.36378	7.08371	1.86193	0.890872
gene-CELE_B0365.6	clec-41	14.2837	10.0922	8.31844	13.7997	16.3295	8.44741	13.9083	10.495	4.53584	54.2214	65.2127	49.5391	45.8335	23.4874
gene-CELE_B0365.7	dhc-3	0.285022	0.346405	0.212404	0.245001	0.612621	0.281388	0.373971	0.491788	0.304411	0.497658	0.26917	0.307172	0.908358	0.343896
gene-CELE_B0365.9	B0365.9	1.91932	1.39193	0.879365	2.51716	2.83081	0.99852	1.8759	2.12046	0.936344	5.5279	1.008	8.52856	3.51855	0.957232
gene-CELE_B0379.1	B0379.1	40.693	52.7847	50.8823	46.073	55.5652	57.853	42.7985	65.0421	59.7167	32.7243	36.3487	48.1219	61.1205	53.947
gene-CELE_B0379.2	B0379.2	1.29344	0.762921	1.00127	0.904126	0.804687	1.45524	0.855225	0.88487	0.766266	0	0	0.227525	0.354797	0.107622
gene-CELE_B0379.3	mut-16	8.31713	15.4401	12.9357	12.0381	18.539	15.4058	8.82854	16.834	14.8151	10.3777	10.4801	12.5218	16.9943	14.4654
gene-CELE_B0379.4	scpl-1	81.1213	62.3661	54.2898	75.9961	61.065	64.2178	91.0495	66.2575	77.8529	47.1806	44.7663	64.3946	71.4267	60.3306
gene-CELE_B0379.6	B0379.6	0.201075	0.908858	0.402626	0.137124	1.22487	0.656879	0.043995	1.2082	0.404942	0.335736	0.242746	0.101143	0.019169	0.143176
gene-CELE_B0379.7	B0379.7	7.83513	8.4007	10.627	6.38268	6.77189	8.20091	8.56183	9.19406	9.32656	0.286256	0.137239	2.15173	1.62275	1.49991
gene-CELE_B0391.11	fbxa-152	15.4362	9.4688	16.4807	13.3514	9.60083	17.9373	13.166	16.3365	17.4661	9.93413	6.9064	6.52187	12.639	10.5794
gene-CELE_B0391.12	str-263	0	0.033288	0.148829	0	0	0.035693	0.131026	0	0	0	0	0	0	0
gene-CELE_B0391.14	B0391.14	0.335449	0.876936	0.487117	0.644203	0.814786	0.556386	0.326897	0.842088	0.39038	0.44727	0.173244	0.969233	0.705786	0.291615
gene-CELE_B0391.4	str-12	0.43936	0.272401	0.36762	0.332746	0.369988	0.141036	0.592073	0.290561	0.376883	0	0.345471	0.366269	0.224218	0.17072
gene-CELE_B0391.5	fbxa-153	6.30807	6.40393	9.50656	6.03847	6.97653	7.93783	6.80866	6.6502	9.31822	3.93114	1.95871	6.25519	7.41523	4.90111
gene-CELE_B0391.6	fbxa-154	1.20052	1.82457	1.27045	1.00118	2.13867	1.73574	0.970409	2.35437	1.6798	0.541412	0.27086	0.688366	0.686565	0.816762
gene-CELE_B0391.9	fbxa-139	0.728151	0.537811	0.302969	0.57605	0.438318	0.383052	0.707848	0.297209	0.264895	0.321578	0.23538	1.49701	0.559758	0.466451
gene-CELE_B0393.1	rps-0	1262.85	776.054	918.198	993.406	797.311	1181.44	1077.47	840.753	893.617	564.336	154.087	27.9777	699.04	745.298
gene-CELE_B0393.2	rbg-3	15.7169	19.3835	17.3678	21.5292	21.8711	16.8193	17.4577	21.7461	14.4319	16.4998	18.0004	27.5775	20.8009	16.0689
gene-CELE_B0393.3	B0393.3	10.9981	16.5919	10.8927	21.0344	20.1879	10.302	9.43459	21.3677	8.98548	7.98967	8.62909	31.2699	18.2915	9.62128
gene-CELE_B0393.4	B0393.4	0.036895	0.041572	0.033745	0	0.087113	0.066813	0.048851	0.058142	0.137987	0.052418	0.103349	0.037135	0.092472	0.103608
gene-CELE_B0393.5	B0393.5	1.2506	1.60244	1.35474	1.91326	2.15662	1.00701	1.01145	2.16054	0.999032	1.85599	0.490509	3.38719	1.41853	0.695269
gene-CELE_B0393.6	B0393.6	4.31881	7.62332	5.25997	9.03092	7.40667	4.65302	3.36584	6.82319	3.74072	0.882006	0.658321	10.253	7.2372	4.86877
gene-CELE_B0393.7	B0393.7	1.57488	1.10577	1.18971	1.6539	1.05294	0.895556	1.11896	1.43999	1.38843	0.675194	1.53033	0.877351	0.741387	1.04072
gene-CELE_B0393.8	B0393.8	162.564	691.036	845.555	180.112	340.411	167.966	227.138	456.647	631.584	783.611	1744.81	1279.49	184.816	510.089
gene-CELE_B0393.9	B0393.9	15.6319	16.3907	20.1759	12.4899	15.0001	13.8806	13.2969	17.7373	15.2228	9.311	8.12159	13.4017	16.1412	14.8113
gene-CELE_B0395.1	nhx-1	0.853624	1.01254	0.667859	0.847918	1.25477	0.483256	0.759379	0.833758	0.334309	2.87733	4.17474	1.24561	0.869244	0.536533
gene-CELE_B0395.2	mboa-1	12.4239	9.61935	15.644	11.8913	8.67253	14.2647	9.97705	10.9842	14.3941	5.07356	0.988643	12.4487	6.56612	11.2442
gene-CELE_B0395.3	B0395.3	17.8461	32.7644	26.2986	21.3704	32.9252	29.3549	16.8153	34.4143	26.6167	32.2273	27.7873	32.0748	37.6981	47.6102
gene-CELE_B0399.1	kcnl-1	29.1559	26.5538	21.762	26.3864	25.1153	24.9563	27.494	25.1417	23.8092	21.3779	22.5124	17.2998	23.8669	24.322
gene-CELE_B0399.2	oac-1	0.063586	0.017051	0.154072	0.259946	0.385054	0.27502	0.134529	0.135045	0.274308	0.895108	0.019859	0.148959	0.336579	0.310697
gene-CELE_B0403.2	ubc-17	7.13464	7.73138	9.39039	7.30467	8.19254	9.25262	6.69261	8.55506	9.8143	6.97227	4.76883	4.27764	5.17162	5.7065
gene-CELE_B0403.3	B0403.3	4.1322	10.8028	8.51932	3.92489	8.60078	9.35413	4.13018	12.4716	12.3378	3.29387	2.57796	18.6388	13.1178	13.3953
gene-CELE_B0403.4	pdi-6	110.947	144.44	135.426	142.211	144.705	124.944	120.34	127.033	116.252	393.57	629.539	280.465	239.126	194.657
gene-CELE_B0403.5	B0403.5	4.14259	2.87424	4.43286	7.77427	3.81362	4.28342	3.79717	3.03953	2.90678	3.19308	0.948718	16.735	5.72164	5.07561
gene-CELE_B0403.6	B0403.6	6.60416	4.02405	5.71814	6.39367	5.61048	5.42959	8.24441	6.68802	7.38772	3.58826	3.3486	6.10842	5.08882	4.3686
gene-CELE_B0410.1	B0410.1	0.306788	0.086675	0.333988	0.361699	0.075322	0.164006	0	0.197498	0.89891	0.052909	0.451408	0	0.085153	0
gene-CELE_B0410.2	vang-1	6.59728	7.48435	4.67105	10.0394	9.03226	4.87074	5.54197	8.45287	3.79047	6.40999	7.89041	14.9631	7.99712	5.2251
gene-CELE_B0410.3	B0410.3	23.339	34.9954	14.0532	26.8525	28.7481	19.9509	36.329	32.3715	15.9678	23.2397	18.5978	79.2147	60.607	93.132
gene-CELE_B0412.1	dac-1	23.4271	21.9921	9.32679	17.0909	20.3578	11.8132	16.777	22.7768	10.0647	12.3785	12.4447	9.24077	21.6786	5.0675
gene-CELE_B0412.2	daf-7	120.195	90.1208	91.9157	113.423	87.475	94.0598	120.466	92.5591	86.6718	98.0419	96.6215	104.935	78.3454	89.333
gene-CELE_B0412.3	trpp-11	33.9153	30.003	28.2483	30.4053	22.7152	24.8347	31.4018	25.1098	22.7622	44.19	39.8285	30.5927	28.4154	23.5384
gene-CELE_B0412.4	rps-29	305.445	27.4436	37.4303	262.199	30.0896	31.6912	266.802	27.5372	35.3407	25.2954	31.2967	224.305	22.0519	21.4406
gene-CELE_B0414.1	srz-4	0.125611	0.225781	0.412472	0.326262	0.631844	0.24796	0.276135	0.195908	0.145247	0.032758	0.045025	0.164927	0.033977	0.150915
gene-CELE_B0414.2	rnt-1	6.51176	4.8048	4.13613	6.06397	5.7225	4.56464	6.23082	4.79171	3.71293	2.76066	4.50863	6.96844	4.66702	2.46495
gene-CELE_B0414.3	hil-5	34.4778	46.6899	39.0948	72.1887	61.1908	37.9145	33.4827	49.9599	34.7487	12.7102	16.0983	86.0352	45.3002	35.5971
gene-CELE_B0414.5	cpb-3	2.41863	4.62392	3.0984	5.76602	6.11885	3.12179	1.69121	5.37786	2.55156	1.29257	1.21392	6.35974	5.75547	3.68727
gene-CELE_B0414.6	glh-3	8.19342	5.24101	7.3701	8.79659	6.59542	8.08041	8.18605	7.85644	8.82243	2.00445	2.35691	6.16842	7.26562	7.86435
gene-CELE_B0414.7	mtk-1	10.8339	21.1887	16.8323	13.6726	23.1545	18.2702	12.0472	22.7673	17.3742	22.0871	20.3565	16.1601	30.8367	22.6875
gene-CELE_B0414.8	vps-51	14.5619	15.3517	14.1576	14.6173	14.9331	12.7948	14.5216	17.7408	16.1084	16.371	18.2595	14.4944	18.8857	15.6371
gene-CELE_B0416.1	tmc-2	5.55543	8.79788	6.23381	5.87164	10.8276	9.17838	6.74582	8.77096	7.0981	8.13694	10.2755	4.30478	7.50927	5.40999
gene-CELE_B0416.10	B0416.10	0.1149	0.301511	0.163243	0.610171	0.303399	0.389003	0.56729	0.146135	0.466296	0.324436	0.159526	0.378222	0.334752	0.053596
gene-CELE_B0416.11	B0416.11	0	0.06106	0	0	0	0	0	0	0	0	0	0	0	0
gene-CELE_B0416.2	B0416.2	1.8365	1.03391	1.315	1.41981	1.70028	0.993392	1.11203	2.1938	0.95412	0.132517	0	1.34612	0.10884	0.165643
gene-CELE_B0416.3	B0416.3	5.83904	3.84474	8.53258	5.25026	4.45456	5.41912	5.79642	5.35147	6.22885	4.73016	3.8888	4.46582	4.98661	5.92434
gene-CELE_B0416.4	B0416.4	1.60254	3.6299	1.74051	4.40974	3.48739	1.98083	1.87124	3.13862	0.95612	0.971678	1.01709	5.61115	4.19473	1.6712
gene-CELE_B0416.5	B0416.5	57.0876	57.7631	51.4496	64.7946	68.2495	51.855	57.1364	64.4898	52.2056	79.833	82.2004	86.1202	67.8296	52.2927
gene-CELE_B0416.6	gly-13	17.1245	15.049	17.2303	20.4634	21.744	20.2362	17.0056	17.9856	18.0059	19.6238	22.5307	21.7022	19.1226	18.5809
gene-CELE_B0416.7	B0416.7	15.3898	18.4408	18.5351	21.0553	17.5004	17.036	22.2048	19.6406	18.2837	4.08212	3.84511	21.4399	9.65074	7.35794
gene-CELE_B0432.1	B0432.1	0.269912	0.420822	0.803888	0.364963	0.64025	0.709625	0.17849	0.468053	0.246797	1.50883	0.813168	0.227354	0.771624	0.53579
gene-CELE_B0432.10	B0432.10	8.89896	10.2909	10.5144	11.1179	9.69297	7.90013	12.3886	9.77952	8.3202	4.25095	5.26601	9.03719	9.74195	7.36708
gene-CELE_B0432.11	B0432.11	0.069737	0.360214	0.32974	0.180969	0.140875	0.05617	0.067507	0.075435	0.111029	0.155087	0	0	0.174982	0.264645
gene-CELE_B0432.12	clec-117	0	0.290934	0.070848	0	0.31478	0.09938	0	0.147962	0.209649	0	0.075012	0	0.169832	0.127181
gene-CELE_B0432.13	trul-1	4.17379	3.64285	4.66709	5.06829	2.54394	2.30516	4.19189	3.02542	2.78535	2.65862	3.25419	6.42763	7.89895	5.40074
gene-CELE_B0432.14	B0432.14	197.187	111.051	154.878	197.645	117.746	124.12	190.165	117.677	119.907	38.7943	33.9236	139.02	99.4776	106.298
gene-CELE_B0432.2	djr-1.1	50.9866	42.1382	44.5057	46.7908	38.4843	37.5896	46.3932	43.6548	35.2635	38.5109	35.1521	65.7433	43.1707	43.6381
gene-CELE_B0432.3	mrpl-41	166.668	121.916	139.477	160.309	120.841	116.315	169.955	130.947	115.728	72.6531	64.7951	128.772	122.72	125.729
gene-CELE_B0432.4	misc-1	55.3013	43.1852	43.0653	68.0993	37.2468	37.3785	73.4939	43.6439	36.6721	56.9538	50.7713	71.8666	65.6666	71.9363
gene-CELE_B0432.5	cat-2	1.64906	2.82449	2.92008	2.0099	3.2924	2.75311	2.00095	2.98988	3.36257	2.70376	3.00805	2.54193	1.67808	1.86532
gene-CELE_B0432.7	B0432.7	3.46293	2.74854	2.59542	2.84021	4.83053	4.39557	2.26133	4.6231	2.51201	3.65038	3.03424	5.37061	7.89672	5.53647
gene-CELE_B0432.8	B0432.8	3.80812	3.46852	2.73497	4.47495	4.36376	2.63392	2.73627	3.81423	2.58211	5.13336	3.59741	4.86215	4.6903	2.82
gene-CELE_B0432.9	B0432.9	3.59191	4.21325	3.17632	4.09213	5.81635	4.41324	5.16871	6.46446	3.79465	3.36192	2.54403	3.79371	2.60104	3.60402
gene-CELE_B0454.1	lin-8	15.4351	12.6284	12.8106	17.4065	17.4989	13.9269	16.725	12.6807	13.9394	8.9958	8.01238	21.0932	14.686	15.9414
gene-CELE_B0454.10	sri-30	1.89561	1.49913	1.1402	1.92484	1.47186	1.4718	1.57775	1.34023	1.55056	0.877218	0.536284	1.27316	1.53352	1.092
gene-CELE_B0454.2	sri-31	1.69871	1.39135	1.67482	2.32619	1.60465	1.58097	2.43217	1.77784	1.89319	0.47095	0.141715	1.02847	0.952909	1.28172
gene-CELE_B0454.26	B0454.26	0	0.160974	0.172774	0.075391	0.210821	0	0.143703	0.388321	0.125039	0	0.040963	0.216071	0.226068	0.138142
gene-CELE_B0454.3	sri-28	0.689547	0.065316	0.15105	0.176977	0.145301	0.074875	0.275715	0.451808	0.294872	0.087211	0.026404	0.214971	0.202265	0.505051
gene-CELE_B0454.4	sri-29	1.26961	1.26439	0.387677	0.723767	1.0384	0.833367	0.83221	1.29397	0.482606	0.514465	0.678471	1.00602	0.864977	0.647105
gene-CELE_B0454.5	B0454.5	4.13048	3.04789	2.19262	2.94325	2.5204	2.81473	2.78001	2.14191	1.38397	7.27903	9.26891	3.67148	3.36964	2.53108
gene-CELE_B0454.6	B0454.6	7.79393	13.2517	12.4231	7.20838	15.2655	13.5897	8.71369	13.9553	14.3717	6.99066	5.63972	13.4559	17.9461	17.1989
gene-CELE_B0454.7	clec-2	0.076661	0.084484	0.052588	0.130302	0.185231	0	0.02352	0.144572	0.234227	0	0	0	0.096177	0.035526
gene-CELE_B0454.8	B0454.8	0.167902	0.246378	0.187336	0.304911	0.1709	0.299746	0.300017	0	0.5661	0.114226	0.109568	0.500569	0.287766	0.425401
gene-CELE_B0454.9	lido-13	30.2802	18.3715	24.6195	28.7446	22.6867	22.9936	27.1696	24.0357	24.2699	8.68698	10.1688	25.3279	16.7564	15.1352
gene-CELE_B0457.1	lat-1	24.607	40.6327	26.0999	33.9353	43.7633	35.7879	28.4503	42.2956	34.4851	28.1594	24.8282	31.931	39.4569	29.812
gene-CELE_B0457.2	B0457.2	19.3448	19.6169	21.1127	16.0427	22.7305	18.4584	17.9603	21.1325	20.5021	15.067	14.9627	22.4719	22.3044	16.5888
gene-CELE_B0457.4	B0457.4	0.222863	0.472006	0.741295	0.788338	0.65391	0.464319	0.732889	0.606029	0.221938	0.056676	0	0.338393	0.594413	0.376619
gene-CELE_B0457.6	B0457.6	39.7298	35.2268	44.9253	44.8188	36.915	33.1802	39.6313	42.4469	45.4037	22.5577	17.9274	75.6815	49.1331	45.8446
gene-CELE_B0462.3	fbxb-119	0.978864	1.58053	1.16345	1.38278	1.6049	0.532188	0.531159	1.27061	0.39151	0	0.054987	2.41195	1.59526	0.277828
gene-CELE_B0462.4	B0462.4	0.953058	0.528125	0.553689	1.4159	0.702714	0.789275	0.786891	1.39203	0.529162	1.6523	0.744944	1.82711	0.636665	0.997061
gene-CELE_B0462.5	B0462.5	2.90422	1.71424	2.23033	1.57762	1.90251	1.84361	1.78449	1.7994	1.59888	0.523821	0.250164	10.6764	4.51154	3.68
gene-CELE_B0464.1	dars-1	85.5856	85.314	92.3032	91.5745	91.0017	95.1959	89.3348	92.8276	95.3449	147.94	151.498	102.972	95.6378	78.6997
gene-CELE_B0464.2	ctr-9	27.2116	38.1399	31.132	33.8564	40.3086	32.8571	28.4911	38.4176	31.8558	38.7944	35.0076	38.13	43.6778	32.6721
gene-CELE_B0464.3	nlp-36	203.791	35.875	44.9023	219.123	37.8272	39.1825	229.052	36.1998	36.7784	58.3571	83.0761	196.19	45.5899	32.7537
gene-CELE_B0464.4	bre-3	18.6387	32.1819	27.1913	20.6742	39.825	27.7467	20.9388	34.5726	31.6742	26.0479	26.4094	48.1718	44.9756	33.9447
gene-CELE_B0464.5	spk-1	71.5754	88.5525	79.7605	82.9618	92.7557	103.917	79.4744	90.3042	97.1403	88.7158	69.5361	69.8249	100.223	104.784
gene-CELE_B0464.6	B0464.6	11.8973	18.7915	15.5902	16.6663	21.5199	17.7261	13.5702	18.842	15.3562	16.3561	18.1614	21.47	20.9683	16.7647
gene-CELE_B0464.7	baf-1	17.5745	22.9032	22.8792	24.4594	24.632	13.048	19.1203	18.0811	14.2364	17.0574	34.1565	40.0026	21.4798	17.9062
gene-CELE_B0464.8	tag-342	13.6237	16.2664	13.5112	18.8799	15.8031	11.3662	12.2068	17.3927	12.3234	7.76734	8.36	21.8847	16.1088	13.1113
gene-CELE_B0464.9	B0464.9	5.28305	0.363419	0.607898	6.8911	0.050327	5.98225	5.57734	5.93166	6.13088	3.55267	0.006806	7.58967	6.11191	5.96909
gene-CELE_B0478.1	jnk-1	26.0728	22.7661	25.7557	25.6426	29.2954	24.9799	29.0326	28.4705	24.8592	20.0157	17.754	20.1895	22.36	18.7541
gene-CELE_B0478.3	B0478.3	26.4288	22.4808	23.0707	21.0361	21.6037	20.2431	23.3868	20.9899	19.3799	8.79529	5.57989	27.2215	16.5598	19.369
gene-CELE_B0491.1	pigm-1	10.6399	12.4919	15.7223	12.2213	14.5286	14.8194	12.4361	14.8816	16.7471	9.89987	11.27	16.0183	14.0334	12.9293
gene-CELE_B0491.2	sqt-1	0	0.181865	0	0.027764	0.089663	0	0.090025	0.302357	0.061667	91.8559	0	0.091886	2.11998	0.319514
gene-CELE_B0491.3	rmd-3	0.059015	0.325848	0.162473	0.239957	0.16311	0.188227	0.268843	0	0.168806	0	0.065698	0.358185	0.097398	0.108607
gene-CELE_B0491.4	lgc-20	8.96744	5.68616	6.00293	8.72852	6.93838	5.38562	8.14858	7.79325	6.4794	5.14354	4.83196	8.0028	7.12629	6.65035
gene-CELE_B0491.5	B0491.5	210.73	163.033	165.537	208.829	156.182	148.433	197.011	154.73	138.668	207.738	207.597	145.127	128.765	134.013
gene-CELE_B0491.6	B0491.6	21.5848	20.7472	21.6945	21.915	23.0677	26.025	22.6151	27.9107	28.3938	15.6843	15.5976	24.4548	24.9312	24.8856
gene-CELE_B0491.7	B0491.7	16.4878	12.291	14.0428	13.9717	13.9319	14.489	17.0103	16.8083	16.2436	28.1857	28.3881	14.8867	10.2332	10.1496
gene-CELE_B0491.8	clh-2	8.77377	12.4735	8.13055	9.25432	11.6153	11.6287	10.091	11.9631	11.3249	11.2703	10.2337	5.99472	10.8451	11.1677
gene-CELE_B0495.1	sre-1	0.697944	1.42122	1.24835	1.47379	1.30181	1.90598	1.17132	1.31743	2.08147	1.44581	1.49084	0.845519	1.47386	1.25602
gene-CELE_B0495.10	cpna-5	53.9805	56.552	61.7181	58.0367	60.606	64.3811	60.3985	73.1628	80.9637	38.4421	23.1301	40.4451	53.7799	44.4156
gene-CELE_B0495.2	cdk-11.1	17.8782	21.5008	22.1022	19.6877	24.0481	23.4158	18.3355	24.2237	23.7938	21.1294	24.0725	21.2585	24.4033	24.1132
gene-CELE_B0495.4	nhx-2	14.943	14.6478	11.9496	15.5398	16.3831	13.7611	14.7054	17.6199	12.9841	50.4031	48.5133	12.6058	14.0586	8.15503
gene-CELE_B0495.5	B0495.5	11.8132	14.0801	14.3282	11.4793	12.781	13.2916	11.238	15.039	13.9666	14.4755	10.7855	12.1998	15.7927	12.8358
gene-CELE_B0495.6	moa-2	26.9756	9.15099	7.40764	41.1533	10.4455	8.92774	40.5851	12.365	6.72835	8.99591	13.3985	54.9736	9.13454	7.82013
gene-CELE_B0495.7	B0495.7	22.2516	26.1706	21.3107	25.247	26.9441	23.9612	22.5244	26.1201	22.2945	65.548	54.8733	37.6537	39.276	31.294
gene-CELE_B0495.8	luc-7L	48.8996	45.565	44.0752	55.5826	48.5045	40.7837	51.9326	50.4725	36.8853	32.0262	36.6843	67.0982	48.9015	37.3823
gene-CELE_B0495.9	B0495.9	43.5913	37.728	40.009	43.8401	39.7007	38.9864	43.1688	39.428	40.6697	23.4138	21.2087	35.6857	30.7466	30.0258
gene-CELE_B0496.1	B0496.1	0.329412	0.826699	0.8078	0.509274	0.463962	0.449025	0.55397	0.891921	1.371	0	0	0.39054	1.05601	0.62597
gene-CELE_B0496.11	B0496.11	12.0866	2.06852	3.94352	8.39938	3.31561	2.76556	10.9504	2.56503	2.90404	2.2605	2.40272	12.402	3.46182	3.82723
gene-CELE_B0496.2	B0496.2	0.351895	0.220296	0.377686	0.424781	0.326526	0.431384	0.076845	0.404427	0.197288	0.140574	0	0.186724	0.041619	0.055551
gene-CELE_B0496.3	unc-82	26.4507	38.6635	24.8002	24.0808	42.6428	38.4855	23.5373	40.285	34.6052	35.6184	21.5391	22.386	40.7153	34.2756
gene-CELE_B0496.5	srtx-1	6.36715	4.47229	0.561054	6.55806	5.5744	1.07861	6.31783	5.05962	0.910149	0.396224	0.584854	5.46637	5.08146	0.711812
gene-CELE_B0496.6	B0496.6	0.225768	0	0.103248	0.11324	0.249804	0.127292	0.333957	0.152635	0.426543	0	0.379411	0.324356	0.237368	0
gene-CELE_B0496.7	valv-1	15.3987	9.67709	5.06789	20.878	9.54091	5.66723	19.6266	7.4908	5.40233	5.97942	4.06673	71.1101	23.944	10.0475
gene-CELE_B0496.8	tes-1	12.3391	14.4618	15.9142	14.4961	18.0161	16.7103	13.1639	15.3519	16.0236	10.9494	9.23466	23.213	14.3931	13.4238
gene-CELE_B0507.1	B0507.1	26.2616	36.8622	39.013	26.5743	40.7547	41.0115	27.0537	44.1557	43.0188	15.3118	10.2517	29.9689	39.1257	31.2996
gene-CELE_B0507.10	ddn-1	7.77662	50.8724	40.5631	6.0166	28.2651	26.4622	14.6025	31.2782	33.5324	4.61888	2.63028	14.5221	30.9309	37.4184
gene-CELE_B0507.11	srx-115	0.862307	0.748347	1.24576	0.637153	0.880812	1.06857	0.511304	1.12217	1.1429	0.355561	0.474549	1.19573	1.16044	0.535376
gene-CELE_B0507.2	B0507.2	0	0.014056	0.110593	0.045508	0.00603	0	0	0.040634	0	0	0	0	0.000274	0
gene-CELE_B0507.3	B0507.3	10.7668	12.814	14.8507	9.45687	12.5973	12.0439	7.6844	13.3318	14.9629	7.42849	5.4799	12.9919	14.0876	9.13266
gene-CELE_B0507.4	B0507.4	0	0.176063	0.309631	0.228113	0.47855	0.16414	0.1499	0.150373	0.294244	0	0	0.445941	0.434053	0.042855
gene-CELE_B0507.5	B0507.5	0.051175	0.090314	0	0	0.273284	0.047406	0	0	0	0.380049	0.044203	0	0.092506	0.156974
gene-CELE_B0507.6	B0507.6	1.07645	4.9653	3.58071	0.757869	2.76982	2.64377	2.00265	4.38124	3.61597	0.319437	0.07601	2.12414	3.16116	3.26028
gene-CELE_B0507.7	B0507.7	1.10927	6.66375	6.16653	0.81986	3.09493	3.58337	1.11621	5.51	4.33305	0.395626	0.62905	2.15966	4.10295	3.99319
gene-CELE_B0507.8	B0507.8	2.06121	14.2712	12.5469	2.94851	6.61834	5.34284	5.1528	4.67104	7.51495	1.67843	0.08966	5.58198	10.3082	14.8677
gene-CELE_B0507.9	B0507.9	0.104945	1.16258	1.03295	0.365241	1.03777	1.37967	0.896277	0.696731	0.950363	0	0.141112	1.37126	0.981245	1.34837
gene-CELE_B0511.1	fkb-7	2.89171	4.76419	2.48514	6.25564	5.60728	2.48184	3.43701	5.7562	1.61422	1.77701	1.37421	11.4386	6.91751	2.03459
gene-CELE_B0511.10	eif-3.E	96.9777	94.6874	106.753	93.538	101.127	102.556	91.8858	98.7174	97.7798	104.112	116.833	52.3021	53.5832	52.3823
gene-CELE_B0511.11	B0511.11	0.481773	0.412635	0.389255	0.651741	0.557598	0.643073	0.308265	0.215469	0.190965	0.202343	0.453843	0.540021	0.46627	0.424724
gene-CELE_B0511.12	B0511.12	8.17063	15.4605	9.75054	10.1217	17.3523	15.4831	9.0746	14.9092	12.5486	10.9537	8.77541	9.29298	15.6811	13.0133
gene-CELE_B0511.13	mppe-1	11.9509	7.66544	8.89067	11.2983	6.72581	6.65209	8.20204	8.31399	7.96081	11.336	10.9822	12.5483	8.69931	6.49742
gene-CELE_B0511.17	B0511.17	0	0	0	0.185986	0	0.415398	0	0	0	0	0	0	0	0
gene-CELE_B0511.19	B0511.19	6.15355	4.62547	4.03237	11.8209	6.51873	3.67113	5.5613	6.18139	2.51519	1.51443	1.00984	14.4845	6.37023	5.59471
gene-CELE_B0511.3	fbxa-125	0.38017	0.216892	0.589803	0.195761	0.265756	0.303744	0.755806	0.195501	0.52108	0	0.108906	0.325577	0	0.229147
gene-CELE_B0511.4	tag-344	0	0.030514	0	0.041154	0.080353	0.031816	0	0	0.085786	0	0	0.038224	0.131263	0
gene-CELE_B0511.5	cutl-14	3.14386	1.15871	2.13422	3.35076	1.93746	2.5545	3.15579	1.62994	1.98777	3.0122	3.48725	6.10388	2.09419	1.97857
gene-CELE_B0511.6	B0511.6	635.849	541.374	658.358	553.018	498.421	627.758	565.002	495.303	605.876	107.015	108.971	299.483	347.791	401.945
gene-CELE_B0511.7	B0511.7	13.2137	17.6385	13.0082	17.4514	18.8861	11.7263	15.7291	15.3017	10.7309	9.66213	13.2923	22.5694	15.817	10.895
gene-CELE_B0511.8	mrps-30	22.1413	17.881	19.1312	19.6514	17.0948	17.9959	19.3123	16.3412	16.1286	46.8175	49.4761	19.1254	14.9191	15.688
gene-CELE_B0511.9	cdc-26	16.8156	17.8682	21.33	17.5648	22.0434	16.9361	16.8308	20.0467	14.2102	13.7034	18.481	20.016	18.0157	16.013
gene-CELE_B0513.1	lin-66	11.8425	34.0512	18.8347	17.0464	38.0716	33.5715	17.4268	34.127	31.9632	27.3526	22.8508	13.2408	37.6328	35.7285
gene-CELE_B0513.2	thoc-7	271.093	100.926	132.757	254.449	112.924	105.187	285.325	113.309	115.362	93.8517	121.837	243.453	96.8104	89.5886
gene-CELE_B0513.3	rpl-29	7720.98	450.314	670.716	6470.74	460.389	468.062	8421.76	459.162	586.304	381.008	601.653	6164.65	384.69	405.065
gene-CELE_B0513.4	B0513.4	20.3071	2.76536	8.97621	25.6957	5.33943	10.1647	21.6599	5.49989	8.94455	1.60852	1.84513	9.37764	2.98263	3.26542
gene-CELE_B0513.5	prdh-1	46.3957	61.8121	53.1826	46.9803	90.2165	86.0317	38.6226	84.0373	74.3892	71.5512	74.4218	22.4362	38.1918	28.3577
gene-CELE_B0513.9	vamp-8	111.936	35.6598	52.0245	106.072	43.5174	47.7014	121.73	45.8801	49.6058	18.9597	22.0709	131.48	59.3601	57.9428
gene-CELE_B0513.90	B0513.90	0.141372	0	0.224299	0.478528	0.204515	0.394169	0.955703	0.38639	0.872877	0	0.146121	0	0.21246	0.373301
gene-CELE_B0523.3	pgl-2	6.30635	5.46153	5.80635	7.08065	6.27951	7.81609	6.01743	5.92433	6.20734	4.21434	4.1342	5.63569	5.12465	6.04925
gene-CELE_B0523.5	fli-1	9.17128	25.4741	17.6565	11.257	33.4071	27.7699	10.4935	32.2262	28.3158	18.0017	13.1898	15.1966	29.8723	22.4
gene-CELE_B0524.2	B0524.2	0	0	0	0	0.037753	0	0	0	0	0	0	0	0.027019	0.020539
gene-CELE_B0524.3	B0524.3	0	0.05624	0.026	0.028799	0.048499	0.055484	0.028173	0	0.025731	0.070467	0	0	0	0
gene-CELE_B0524.5	B0524.5	0.167638	0	0.250381	0.2399	0.562847	0.240071	0.077258	0	0.152384	0	0	0.15771	0.195598	0
gene-CELE_B0524.6	B0524.6	18.8731	15.7036	15.1707	20.1836	17.7782	18.5108	18.4461	16.7308	18.0252	19.1729	21.1689	13.0078	12.8196	11.1856
gene-CELE_B0545.1	tpa-1	41.7538	59.4948	48.5413	42.7432	57.6335	52.9234	41.1292	61.3485	50.7494	50.5355	44.9643	42.8639	62.5237	52.9654
gene-CELE_B0545.3	scl-23	0.458855	0.883596	0.291935	0.796326	0.84645	0.816245	0.435414	1.1702	0.984425	0.237813	0	0.756766	0.82893	0.743912
gene-CELE_B0545.4	B0545.4	3.15722	3.76226	1.22482	2.36768	2.48024	2.37975	2.83676	3.58772	4.45907	1.65399	1.24215	2.31539	1.81441	0.757024
gene-CELE_B0546.1	mai-2	367.212	196.679	229.975	420.132	225.071	196.455	384.588	188.626	211.273	353.145	438.931	448.81	205.593	215.809
gene-CELE_B0546.2	otub-4	49.4836	45.1322	45.0099	48.0017	49.5233	48.2387	43.1938	52.2538	45.8903	20.7305	18.8455	50.0981	46.244	39.9585
gene-CELE_B0546.3	B0546.3	90.5717	77.5221	98.3295	81.4475	82.5723	114.969	77.532	95.7685	114.391	37.6676	29.0089	70.7837	74.1662	89.0447
gene-CELE_B0546.4	B0546.4	158.253	172.384	225.408	164.907	121.255	234.153	158.702	129.596	261.648	64.2945	41.8464	142.086	111.592	218.906
gene-CELE_B0546.5	B0546.5	0	0.043876	0.114419	0.174321	0.345758	0.501716	0.25151	0.152946	0.200571	0.174408	0.546252	0.121634	0.4631	0.184701
gene-CELE_B0547.1	csn-5	25.5533	24.168	27.0278	28.3738	26.2882	25.2526	26.8526	24.0744	24.6969	19.5663	22.9601	33.7654	24.3309	23.3593
gene-CELE_B0547.2	B0547.2	0	0	0	0	0	0	0	0.231054	0	0	0	0	0	0.084229
gene-CELE_B0547.4	srd-8	0.202461	0.433655	0	0.153826	0.391804	0.374481	0.385807	0.149741	0.264462	0	0.104212	0.778515	0.610348	0.062099
gene-CELE_B0554.1	B0554.1	0	0	0	0	0	0	0.158348	0	0	0	0	0	0	0
gene-CELE_B0554.2	B0554.2	0	0.018552	0	0	0.004523	0.013313	0	0.047427	0	0	0	0.061232	0	0
gene-CELE_B0554.4	B0554.4	0	0	0.024359	0	0	0.017652	0	0	0	0	0	0	0	0
gene-CELE_B0554.5	B0554.5	0.492968	0.435823	0.340559	0.450671	0.209212	0.062131	0.213349	0.152959	0.187952	3.12954	4.22945	1.75492	2.19138	3.32648
gene-CELE_B0554.6	dod-20	0.218392	0.650613	0.543722	0.073073	0.374662	0.148366	0.233372	0.522148	0.180808	0.708337	0.203602	2.40896	1.24747	0.32029
gene-CELE_B0554.7	B0554.7	0.374139	0.484412	0.593479	0.719827	0.51273	0.423395	0.169711	0.399096	0.138201	1.51288	0.737378	0.473896	0.879158	0.146826
gene-CELE_B0563.1	B0563.1	0.664529	0.33655	0.951103	1.25558	1.0508	0.722274	1.65942	1.03504	0.920129	0.370065	0	1.33837	0.529159	0.418459
gene-CELE_B0563.10	B0563.10	0	0	0	0	0	0	0	0	0	0.120484	0.426098	1.76998	0	0.119539
gene-CELE_B0563.18	B0563.18	2.30692	1.20392	0.321615	1.36557	1.08365	0.506498	1.67688	0.911544	0.351867	0.250936	0	1.24661	1.32926	0
gene-CELE_B0563.2	tsp-11	4.30451	8.80362	7.32014	4.72411	8.60976	6.16749	4.79592	8.42314	7.51219	9.17723	11.5325	6.87622	8.18957	5.11933
gene-CELE_B0563.4	tmbi-4	87.1972	82.5474	88.4103	81.2028	83.3903	88.2022	85.1286	84.3982	87.5553	61.9608	70.8175	91.9413	83.3486	73.7491
gene-CELE_B0563.5	B0563.5	9.58808	2.02097	6.58875	13.0838	3.11139	2.77465	13.788	2.21774	9.12245	0.397625	2.16858	8.8188	1.91411	1.32592
gene-CELE_B0563.6	B0563.6	8.4056	10.0305	9.71334	9.70076	10.1698	9.85616	9.52592	11.1902	12.2053	7.96789	6.53204	6.3406	9.37784	8.45139
gene-CELE_B0563.7	B0563.7	9.20702	8.16085	7.49033	8.52966	7.34603	6.32768	11.0066	7.5163	8.19163	2.95178	2.01957	5.35602	4.21193	4.00882
gene-CELE_B0563.8	B0563.8	0.812485	1.37997	0.198559	1.34704	0.804724	0.440864	1.26377	0.917368	0.957431	0	0	2.29166	1.33351	0.552037
gene-CELE_B0563.9	B0563.9	0.268451	0	0	0.160299	0.31838	0	0.155247	0.302367	0.278352	0	0	77.9938	3.54219	1.7713
gene-CELE_B0564.10	unc-30	16.3967	10.0814	7.70368	14.7918	10.905	10.8832	11.5751	9.85112	9.50072	8.73626	5.24126	12.4881	11.0461	8.2918
gene-CELE_B0564.11	rde-11	16.5625	11.9452	12.3713	16.4402	13.5799	12.8824	12.858	11.765	10.3485	14.6203	18.2521	18.0173	12.7476	13.3601
gene-CELE_B0564.2	B0564.2	32.4151	17.9818	21.016	36.5056	18.5393	17.9609	31.034	17.204	21.8521	11.1447	12.2935	22.9607	11.9519	10.7441
gene-CELE_B0564.3	best-1	22.4913	14.2173	19.0287	25.2612	15.2446	16.7213	22.6091	14.9369	18.0657	13.0566	8.91196	23.1316	41.0964	46.466
gene-CELE_B0564.4	best-2	0.271264	0.210031	0.521977	0.372888	0.217725	0.334474	0.166182	0	0.253291	0.213146	0.073911	0.607979	0.402476	0.436206
gene-CELE_B0564.6	B0564.6	5.8398	0.762063	0.783917	6.03826	0.850755	5.61459	5.59731	0.950389	5.56057	0.549319	0.239485	5.0023	0.774179	0.579417
gene-CELE_B0564.7	B0564.7	19.8387	20.6398	21.3748	21.2445	21.7034	20.3317	22.9495	20.6352	21.5006	34.1111	32.1636	21.4888	19.265	17.0577
gene-CELE_B0564.9	B0564.9	9.79169	6.07479	7.45498	10.1991	8.27461	7.29598	9.21144	7.29701	7.56069	2.81273	2.52443	7.10056	7.9662	6.20548
gene-CELE_BE0003N10.1	BE0003N10.1	4.35291	5.91627	4.17947	5.40799	5.73549	4.39851	4.76399	4.70255	4.5008	13.2595	14.1261	5.05258	4.30068	4.73952
gene-CELE_BE0003N10.2	chin-1	11.3235	9.47478	7.25575	14.4904	9.66322	8.12564	14.5237	8.77391	7.72091	13.3228	11.6877	12.9075	9.85037	7.40883
gene-CELE_BE0003N10.3	BE0003N10.3	1.09854	1.47557	1.19204	2.00352	2.02906	1.24005	1.01795	1.75716	1.16055	4.1732	2.68731	2.8633	1.79404	1.79226
gene-CELE_BE0003N10.6	BE0003N10.6	0.987957	0.394016	0.866263	0.900787	1.30202	1.13372	1.9006	1.6112	0.701954	0.424431	0.19104	0.861289	1.60702	1.22344
gene-CELE_BE10.1	BE10.1	0.038754	0.144728	0	0.128552	0.100887	0.071914	0.107257	0	0.094267	0	0	0.037506	0.063092	0.185861
gene-CELE_BE10.2	agmo-1	4.73139	2.35005	2.19861	7.57177	3.14405	2.21029	3.31367	2.61874	1.31536	4.86143	1.67933	19.3479	4.25885	3.33369
gene-CELE_BE10.3	BE10.3	0.629261	1.18461	0.241464	0.924941	1.0895	0.225535	0.355722	1.11397	0.265299	0.059476	0	1.10243	1.15158	0.426521
gene-CELE_BE10.4	BE10.4	2.56649	1.99672	2.86714	2.86894	2.95861	2.67916	2.58182	2.44675	2.52339	0.706744	0.414957	2.17137	1.89185	1.08208
gene-CELE_BE10.5	BE10.5	0	0.388383	0.058539	0.389056	0.333814	0	0	0.415393	0.050586	0	0	0.482662	0.084552	0
gene-CELE_C01A2.1	C01A2.1	16.4084	8.76428	8.65299	11.8908	10.5379	6.72067	11.4251	10.9662	8.15862	4.80804	4.25423	10.112	6.87205	4.49155
gene-CELE_C01A2.2	C01A2.2	7.8611	14.1099	13.1629	9.13112	9.47918	8.52438	6.96761	8.41451	9.85223	13.963	20.8133	26.7376	11.4652	24.3436
gene-CELE_C01A2.3	oxa-1	10.2307	9.20146	7.82913	11.4158	6.56024	3.37176	10.3785	8.88012	7.79638	13.17	33.7786	13.332	8.79859	7.30433
gene-CELE_C01A2.4	C01A2.4	17.2906	22.8401	23.8049	19.7014	26.954	31.8621	18.4244	24.1135	27.0078	30.4365	15.5236	40.0321	38.4623	30.9025
gene-CELE_C01A2.5	tads-1	40.4372	37.8955	43.7999	47.669	42.5423	41.7194	44.1188	45.0898	44.2403	25.6233	25.8712	51.9962	42.7804	34.9523
gene-CELE_C01A2.6	C01A2.6	0.210211	0.667482	1.05162	0.315528	0.413152	0.305051	0.62139	0.159296	0.700222	0.119424	0	0.948355	0.310246	0.827193
gene-CELE_C01A2.7	nlp-38	243.316	132.684	162.248	208.171	123.67	141.354	212.933	126.646	136.712	49.0843	46.7061	158.621	137.483	145.574
gene-CELE_C01A2.9	C01A2.9	0	0.335393	0.263001	0.39019	0	0.358379	0.33816	0	0.150706	0	0	0.581293	0	0
gene-CELE_C01B10.10	cest-5.2	3.30432	3.84078	3.20664	3.79912	3.09776	3.14551	3.66534	3.36196	2.82147	5.77425	3.25912	6.50105	4.68462	3.32684
gene-CELE_C01B10.11	C01B10.11	20.5581	27.6352	27.0972	26.8191	32.5897	24.3782	19.8831	27.7324	23.845	72.4507	87.1678	53.4875	45.1618	48.0482
gene-CELE_C01B10.3	C01B10.3	12.3739	17.9992	19.4077	13.0416	19.8061	19.5847	16.4714	18.8961	20.9274	23.0173	27.074	13.2318	24.5555	17.0935
gene-CELE_C01B10.4	cest-5.1	2.72237	2.14689	1.87678	1.84947	1.64856	1.2576	2.72215	2.35718	1.30176	1.22451	1.02826	3.72379	3.02053	2.86298
gene-CELE_C01B10.44	C01B10.44	0.114526	0.310209	0.347947	0.115846	0.267313	0.253409	0.186537	0.442909	0.099883	0.064223	0	0.186889	0.092164	0.096666
gene-CELE_C01B10.5	hil-7	193.294	77.2343	69.9735	261.007	108.707	74.3021	196.648	98.8819	65.5754	16.149	8.39441	322.779	86.4017	48.8318
gene-CELE_C01B10.6	C01B10.6	76.3472	71.4605	51.9857	76.7674	62.2518	61.1084	60.1751	60.7025	54.4249	98.0945	84.9359	91.9954	96.4967	70.624
gene-CELE_C01B10.7	C01B10.7	0	0	0.593485	0.13124	0	0.083026	0.107361	0.170476	0.3347	5.19092	2.70808	0.10958	0	0.103116
gene-CELE_C01B10.8	C01B10.8	16.3662	17.2645	14.7798	17.549	17.9263	14.8711	15.5741	17.6334	15.6243	36.4567	36.5582	16.6073	16.4304	14.6303
gene-CELE_C01B10.9	C01B10.9	20.0963	25.0551	21.3566	21.7223	22.4242	21.0627	21.7586	21.1914	17.9469	24.366	22.6763	22.8455	28.2927	21.09
gene-CELE_C01B12.1	sqt-2	1.03872	0.312065	0.699361	0.410472	1.45731	0.663804	0.323959	0.418311	0.480361	76.7337	0	0.565261	2.93157	0.344636
gene-CELE_C01B12.2	gmeb-1	37.3278	35.2527	38.7123	37.1102	38.6596	43.1465	37.8481	41.8801	46.2342	27.7827	22.5326	31.9174	38.6859	39.2029
gene-CELE_C01B12.3	best-3	11.2623	13.6077	15.0323	10.0386	12.4932	15.8875	10.0925	14.7903	19.3161	9.57491	8.47128	12.4992	12.8647	11.5094
gene-CELE_C01B12.4	osta-1	7.47788	4.57478	5.27862	6.13731	4.79924	6.15465	7.72689	5.85467	6.55244	3.05694	2.12063	4.94637	4.94985	5.95079
gene-CELE_C01B12.5	best-4	3.42672	3.12141	2.23403	2.34284	4.31276	2.74006	3.10367	4.59349	2.77869	2.96625	3.06072	3.01441	4.41357	3.48789
gene-CELE_C01B12.8	C01B12.8	5.67324	6.37785	5.16102	14.8204	8.74514	4.2988	7.34534	6.38816	3.10041	4.88777	2.40174	20.2788	9.05676	3.88835
gene-CELE_C01B4.1	str-257	0	0	0	0	0	0	0	0	0	0	0	0	0	0
gene-CELE_C01B4.10	str-76	0	0	0	0	0	0	0	0	0	0	0	0	0	0
gene-CELE_C01B4.3	str-258	0	0.755747	0.529537	0	0.443182	0	0	0.466249	0	0	0.756986	0	0.377857	0.320469
gene-CELE_C01B4.5	srd-61	0.193267	0.447004	0.231509	0.189806	0	0.205978	0.145276	0.439135	0	0	0	0.262941	0.461165	0.449461
gene-CELE_C01B4.6	C01B4.6	8.99365	9.77351	8.43521	7.68369	9.04282	7.72135	6.39993	10.0652	7.63434	4.77844	6.45688	4.99024	7.68583	5.28515
gene-CELE_C01B4.7	C01B4.7	25.4913	14.6988	22.8552	29.8262	12.8402	13.9873	37.4299	12.8081	14.5724	22.4326	11.3813	71.545	47.3145	43.9529
gene-CELE_C01B4.8	C01B4.8	1.72183	1.94811	0.828177	2.16071	0.625779	0.991676	2.37367	0.879695	0.785231	4.79115	3.4929	3.68557	3.81932	3.65088
gene-CELE_C01B4.9	mct-2	15.4215	18.3077	14.1151	18.7497	19.7058	17.183	15.1727	17.465	13.2221	17.3665	21.4368	9.98757	12.434	7.7098
gene-CELE_C01B7.1	sup-37	37.0647	52.1986	39.091	39.3895	62.917	47.945	36.1995	54.5474	41.3425	55.3263	44.887	30.2619	47.1702	43.2152
gene-CELE_C01B7.4	magu-2	14.8545	22.1021	20.1188	16.4974	23.8454	20.8651	19.0422	24.2003	23.0151	12.3819	11.9789	25.3131	22.7402	19.7062
gene-CELE_C01B7.6	rpm-1	4.35236	10.1163	5.18513	4.2777	11.5878	7.49391	3.9336	9.81058	6.51336	7.33561	3.89971	3.2352	9.33277	5.78191
gene-CELE_C01B7.7	C01B7.7	4.39671	3.52315	3.87559	5.27083	2.96378	3.63852	5.71128	3.99451	4.23603	2.56277	2.58534	3.15688	3.35069	1.99344
gene-CELE_C01B9.1	C01B9.1	2.42692	3.58369	1.23001	1.74195	3.74082	1.78662	2.09268	2.93407	1.28211	5.52436	4.7337	0.869721	1.41277	0.921746
gene-CELE_C01B9.4	C01B9.4	0	0	0	0	0	0	0	0.380081	0	0.154601	0	0	0	0
gene-CELE_C01C10.1	clc-2	3.90063	2.83094	5.28573	6.00455	4.75472	4.62695	5.37394	3.18951	5.50533	4.93373	8.01237	6.24644	6.19161	6.28074
gene-CELE_C01C10.2	C01C10.2	23.8024	19.8065	24.3769	20.9598	19.9791	24.6104	22.8345	24.6097	25.6529	14.5051	14.7555	20.2428	24.0286	22.5472
gene-CELE_C01C10.3	acl-12	24.9116	41.1294	48.5331	28.0504	56.8911	66.0365	35.7349	51.272	59.3071	14.3578	12.3696	88.8353	52.9578	55.4369
gene-CELE_C01C10.4	clc-5	8.55076	9.28868	4.97999	6.69872	5.28443	4.90415	4.30199	8.9881	4.15267	9.6553	3.92417	6.98311	5.34839	6.34473
gene-CELE_C01C4.1	nlp-1	96.635	79.8389	84.7453	77.591	64.8045	67.3673	99.095	82.9423	75.0375	32.4141	28.0144	66.8058	62.028	68.1919
gene-CELE_C01C4.2	C01C4.2	0.521617	0.260103	0.283141	0.546173	0.251032	0.367571	0.269232	0.550146	0.348832	0.662804	0.692011	0.268969	0.248588	0.259947
gene-CELE_C01C4.3	C01C4.3	36.2393	54.4839	52.7718	45.9968	48.0388	55.9799	37.8163	59.4506	62.085	34.0157	31.0135	22.0171	43.4068	51.1002
gene-CELE_C01C7.1	ark-1	17.2337	21.595	16.6478	19.4067	22.4328	21.3181	18.0656	22.4313	20.6569	21.4922	18.3311	20.34	25.7356	19.5798
gene-CELE_C01F1.1	gtf-2F1	42.5844	45.1245	48.8764	45.4852	45.1129	44.5077	39.2626	46.774	41.0933	44.738	45.3718	49.5348	52.5537	43.1132
gene-CELE_C01F1.2	sco-1	14.8875	13.7887	16.7971	16.8714	15.297	15.159	15.2809	14.3005	14.8029	33.063	33.4891	16.4189	16.3613	14.326
gene-CELE_C01F1.3	C01F1.3	6.46853	5.79186	7.14231	9.78008	9.38279	9.23872	6.07084	9.94952	9.48095	31.3855	27.1984	16.7873	9.09391	6.66387
gene-CELE_C01F1.4	C01F1.4	6.18963	5.71121	7.82569	6.18162	5.38629	6.29751	6.14822	4.91108	6.40911	3.44157	2.7313	3.4338	3.94454	4.16369
gene-CELE_C01F1.5	C01F1.5	1.18436	1.3475	1.72658	1.833	2.16997	1.14725	1.53032	1.74891	1.70842	2.65652	0.459411	1.83847	1.76587	1.01038
gene-CELE_C01F1.6	C01F1.6	25.8159	29.38	25.002	26.0654	34.0436	32.3257	24.3961	32.0984	29.6742	17.367	17.375	20.9068	18.5723	14.2936
gene-CELE_C01F4.2	rga-6	8.84868	12.7396	10.9156	9.3645	13.7723	13.5015	9.4006	12.4871	13.9515	11.5929	9.30845	8.19411	11.3681	10.8689
gene-CELE_C01F6.1	cpna-3	9.423	14.4629	11.3065	14.8505	17.7421	12.3738	11.9274	17.333	13.0494	7.25542	8.965	22.683	23.2593	15.1558
gene-CELE_C01F6.14	C01F6.14	24.2291	3.30818	5.91326	24.3826	4.47618	3.37099	26.4216	5.34539	5.18189	2.9924	5.24321	19.8347	3.13392	2.63103
gene-CELE_C01F6.2	C01F6.2	0.646781	0.539355	0.668597	0.801667	0.641364	0.552025	0.395042	0.732024	0.390085	0.58182	0.349043	0.650608	0.842106	0.891914
gene-CELE_C01F6.4	fem-3	11.4684	10.2399	7.90045	13.6534	11.0152	9.46415	7.70188	8.22982	7.37889	2.0669	2.71549	17.212	11.0122	9.60882
gene-CELE_C01F6.5	aly-1	46.4968	58.8232	69.9098	67.565	60.8378	53.9383	53.6647	69.0881	46.9797	36.9438	46.1677	93.1353	75.2811	53.0585
gene-CELE_C01F6.6	nrfl-1	50.3615	59.9989	43.5273	47.6863	74.3593	65.4155	46.1903	62.4008	51.3331	118.373	131.871	58.706	65.3723	66.7739
gene-CELE_C01F6.8	icln-1	37.6959	38.9753	42.5002	45.8592	46.696	43.2953	42.1135	45.9956	40.4805	42.2622	55.681	44.8994	38.3633	33.0494
gene-CELE_C01F6.9	C01F6.9	152.424	66.7668	67.6363	179.851	72.2443	59.5184	163.449	66.3556	56.7861	73.4216	85.9094	197.148	63.3482	49.8665
gene-CELE_C01G10.1	C01G10.1	0	0.037879	0.083365	0.025544	0.132525	0.030462	0	0.047728	0.079613	0.026206	0	0.113457	0.15816	0.065263
gene-CELE_C01G10.10	C01G10.10	11.346	7.23724	8.77369	11.2135	7.82675	6.60172	10.9309	6.9913	7.75948	7.46116	8.99308	10.523	6.92419	7.3014
gene-CELE_C01G10.11	unc-76	29.8163	35.9237	32.416	31.4422	34.7028	34.2765	32.9878	35.4859	32.2139	30.4319	32.683	30.5039	34.2279	33.7952
gene-CELE_C01G10.12	dnj-3	7.07976	4.53968	4.45891	8.05134	4.34954	6.25754	8.10513	4.82186	5.66955	7.99437	6.52493	9.1456	5.03168	5.19377
gene-CELE_C01G10.14	C01G10.14	0	0	0.131839	0	0	0	0	0	0.172737	0	0.239197	0	0	0
gene-CELE_C01G10.15	C01G10.15	13.2911	6.73742	5.85064	14.0199	6.48414	2.44846	13.1715	3.69394	1.75596	56.5029	83.5851	37.6117	16.1678	12.0724
gene-CELE_C01G10.16	txt-12	10.2647	1.28327	4.08135	10.1172	1.96827	3.79574	14.8533	1.61074	2.99994	0.649358	1.25723	12.4258	2.07881	5.14135
gene-CELE_C01G10.17	C01G10.17	2.84324	0.268478	0.285269	2.57767	0.365159	0.721146	1.49289	1.13969	0.209986	0.944027	4.50114	24.1484	4.06047	2.16307
gene-CELE_C01G10.18	C01G10.18	0	0.08562	0	0	0	0	0	0	0.16745	0	0	0.374257	0	0
gene-CELE_C01G10.3	srx-78	0	0	0	0.117242	0	0.043439	0	0	0	0	0	0.089849	0.080357	0
gene-CELE_C01G10.4	C01G10.4	5.29418	1.42158	0.918472	3.59076	2.37523	1.95109	3.08676	1.02995	0.463116	5.63111	13.1416	62.2793	12.776	8.24049
gene-CELE_C01G10.5	C01G10.5	5.01411	2.31648	1.43362	7.2397	2.34413	2.77923	5.3395	1.31839	2.16596	5.30569	11.7232	54.3944	12.7723	7.38006
gene-CELE_C01G10.6	C01G10.6	3.21523	3.31185	2.23996	3.95787	2.41531	1.43949	2.48102	2.11752	1.34491	77.4247	126.571	10.662	11.1118	9.50897
gene-CELE_C01G10.7	C01G10.7	8.15413	8.36419	7.50205	9.61059	7.84325	5.55548	8.79037	8.77162	6.84311	8.0074	13.0878	11.2372	9.52314	9.88596
gene-CELE_C01G10.8	ahsa-1	101.05	111.519	122.329	110.373	103.986	95.2793	104.27	116.297	106.024	126.877	223.138	141.584	116.285	125.418
gene-CELE_C01G10.9	C01G10.9	7.74194	7.14869	7.70344	7.58664	6.78694	6.60706	7.94123	7.78955	7.78382	25.7907	30.4294	7.07597	5.26637	5.68349
gene-CELE_C01G12.1	madf-5	24.2952	22.7935	17.4891	22.791	23.7689	21.5832	22.2497	24.0047	20.232	21.4773	18.9257	19.1628	18.1736	18.2428
gene-CELE_C01G12.10	nspb-8	0	0	0.105343	0	0	0	0	0	0	0	0	0	0	0
gene-CELE_C01G12.11	nspb-9	0	0.262936	0	0	0	0.048716	0	0	0	0	0	0.51897	0	0
gene-CELE_C01G12.13	C01G12.13	0	0.062286	0	0	0.103307	0.072857	0	0.100125	0.081335	0	0	0.081097	0	0.09348
gene-CELE_C01G12.16	C01G12.16	0.740284	0.377648	0.469047	1.66664	0	0.549839	1.42042	0.467801	0.111309	0.821382	0.358148	0.442687	0.390374	0
gene-CELE_C01G12.2	nspb-7	0.407253	0	0	0.422445	0.361072	0.134653	0.658139	0	0.496753	0	0.051495	0.146989	0	0
gene-CELE_C01G12.3	C01G12.3	0.85716	1.17617	0.792744	2.33584	1.73068	0.750595	0.973621	1.18623	0.707941	0.142091	0.229614	3.42136	1.13141	0.198718
gene-CELE_C01G12.5	C01G12.5	0.05745	0	0	0	0.254867	0.228898	0	0	0.05183	0.058717	0.114248	0.278599	0.287503	0.225294
gene-CELE_C01G12.6	nspb-10	1.49234	1.32704	0.790328	1.49558	0.5475	1.41642	0.63089	0.263315	0.711064	0.076598	0.245515	2.63073	1.67959	0.68923
gene-CELE_C01G12.7	C01G12.7	11.3795	8.54396	9.54881	14.4327	9.07134	12.1127	11.8177	9.62455	10.0733	12.8927	9.01291	10.3794	12.4311	13.3869
gene-CELE_C01G12.8	catp-4	0.04615	0.286385	0.082702	0.167242	0.3845	0.291221	0.091021	0.259781	0.248658	0.135908	0.017341	0.069793	0.19806	0.247275
gene-CELE_C01G12.9	C01G12.9	0.105672	0	0	0	0	0.078415	0	0	0	0	0	0	0	0
gene-CELE_C01G5.25	C01G5.25	51.9469	25.579	28.8822	44.9863	26.3798	30.9989	52.8466	25.5208	31.5675	16.4039	15.3198	24.6838	22.5493	22.9863
gene-CELE_C01G5.3	C01G5.3	0	0	0	0.039911	0	0	0	0	0	0.081891	0	0	0.064997	0.029462
gene-CELE_C01G5.4	C01G5.4	0	0.031543	0.063619	0.028785	0.078266	0.091486	0	0.058689	0.081461	0.029531	0.016014	0.040981	0.051915	0.022649
gene-CELE_C01G5.5	C01G5.5	10.9102	8.62248	9.17102	11.3721	10.6553	8.16118	9.53855	10.4488	9.13301	5.71319	4.3439	13.6016	9.39594	7.76606
gene-CELE_C01G5.6	ddi-1	30.9022	26.893	28.206	31.9546	26.3221	25.9713	29.4748	29.0422	29.0827	19.3538	22.2169	45.1989	33.747	29.5279
gene-CELE_C01G5.7	C01G5.7	5.69622	3.16097	9.36022	4.9183	1.64143	6.50378	6.02618	2.66017	7.8412	2.41254	1.75	5.25396	3.95175	7.21073
gene-CELE_C01G5.8	fan-1	5.23914	4.81935	6.70237	5.52488	5.37594	6.48	5.2853	4.94877	6.6446	4.10045	3.48378	5.6152	6.17028	7.30337
gene-CELE_C01G5.9	C01G5.9	0.653422	0.747556	0.317362	1.34424	0.599014	0.437459	0.328895	0.215877	0.424728	0.682542	0.511234	1.46099	0.503822	0.374202
gene-CELE_C01G6.1	aqp-2	283.171	478.068	458.978	351.663	490.232	415.013	257.266	471.319	409.885	552.291	572.776	525.131	575.06	422.15
gene-CELE_C01G6.2	C01G6.2	0.699796	0.678379	0.458856	1.43619	0.843369	0.377251	0.28286	0.60517	0.428943	0	0	1.62305	0.474579	0.549601
gene-CELE_C01G6.3	C01G6.3	32.1308	64.1714	25.9976	74.406	81.2229	22.4963	30.6223	73.1409	21.8691	0.17461	0.4215	124.374	71.5082	27.2662
gene-CELE_C01G6.4	C01G6.4	32.5809	18.2804	21.0706	21.3175	20.1273	45.6289	35.2611	42.8374	49.1575	21.2119	8.29621	28.9226	38.4007	37.177
gene-CELE_C01G6.5	C01G6.5	37.5791	106.498	84.9411	62.0525	117.571	82.5305	44.2423	102.986	89.8575	69.0956	64.2952	46.6034	88.704	79.4546
gene-CELE_C01G6.6	mtrr-1	17.7065	16.6626	17.372	23.4751	20.7115	19.6327	20.9358	20.3345	18.2408	32.9656	20.5898	31.6767	46.7978	22.2576
gene-CELE_C01G6.7	acs-7	4.6392	7.14036	4.69427	7.13109	7.21044	3.65022	5.59873	5.86576	3.45471	32.6744	13.394	15.9022	12.8341	12.5122
gene-CELE_C01G6.8	cam-1	29.8562	44.6019	30.1554	37.4589	48.9289	38.7682	31.8926	46.6131	37.4073	32.207	30.8234	41.4722	44.6641	36.9036
gene-CELE_C01G6.9	C01G6.9	1.48406	1.38345	0.673653	1.84031	1.68002	0.457708	1.23821	0.942659	0.30296	0.040159	0	6.36325	1.28003	0.542023
gene-CELE_C01G8.1	C01G8.1	3.05699	3.71617	2.79272	5.53526	3.38894	2.47245	3.36894	4.44484	3.18456	0.722626	0.86994	6.86273	4.49191	2.75204
gene-CELE_C01G8.2	cln-3.2	13.4726	12.924	10.1527	12.2973	9.76555	10.5298	12.3111	11.7222	10.3624	10.5885	9.21396	11.9794	11.9481	9.04464
gene-CELE_C01G8.3	dhs-1	25.4937	28.7246	31.0866	25.5276	30.024	27.9985	26.7237	29.805	27.052	16.7146	18.8497	30.0749	22.7358	19.8501
gene-CELE_C01G8.4	dnj-4	10.3867	11.2572	9.37281	10.1836	10.138	11.1978	9.79949	12.3504	8.53498	10.8675	10.595	10.8915	11.0581	8.14671
gene-CELE_C01G8.5	erm-1	88.4254	110.242	95.6994	87.6699	110.202	99.1596	84.7132	106.094	95.2991	208.888	193.397	120.68	106.68	82.904
gene-CELE_C01G8.6	hpo-32	3.62426	4.2206	3.55394	4.06076	3.09558	2.45722	3.95371	3.39307	3.39531	4.08003	5.58642	7.16197	3.8897	4.68392
gene-CELE_C01G8.9	let-526	46.5186	94.4582	54.0196	52.477	99.5218	86.3975	50.6283	90.6558	79.4467	86.188	69.4867	45.1572	87.2301	73.8512
gene-CELE_C01H6.1	col-61	0.285828	0.476721	0.402291	0.5423	0.269645	0.374108	0.432816	0.289248	0.211945	1.05827	0.356772	0.438341	0.694404	0.162363
gene-CELE_C01H6.2	mlt-2	3.75292	4.01163	3.53936	3.16817	3.52884	3.46315	2.63908	4.28111	3.32507	3.75246	3.35076	3.18401	4.09801	3.12261
gene-CELE_C01H6.3	C01H6.3	3.60511	2.92065	3.9569	4.43665	3.74423	3.21592	3.37088	3.41363	3.66857	1.75876	2.65572	3.39034	3.23099	3.87998
gene-CELE_C01H6.4	C01H6.4	3.12923	3.89	2.55372	2.79428	2.90948	2.16506	4.22688	2.94291	2.59435	6.27476	4.68066	2.68995	2.76904	2.22603
gene-CELE_C01H6.5	nhr-23	3.17086	3.84103	3.45392	5.03791	5.12709	4.01439	3.43431	4.09085	4.81177	15.7866	15.8999	5.64174	5.64159	4.48091
gene-CELE_C01H6.6	cnnm-4	2.53769	2.61825	2.91931	3.31602	2.31243	3.34949	2.98468	2.80985	2.79254	2.13586	2.16398	2.7711	2.52456	3.08854
gene-CELE_C01H6.7	swsn-9	24.1019	34.5672	30.6673	30.8194	34.1962	28.8226	25.6299	35.2819	26.9704	26.855	31.6835	37.6363	34.2853	24.7819
gene-CELE_C01H6.8	C01H6.8	6.38745	5.8504	4.82099	6.19998	5.42955	3.89084	6.84031	5.48066	4.30654	10.296	8.17339	8.1722	4.41721	3.12071
gene-CELE_C01H6.9	hasp-1	2.7518	4.41417	2.93653	4.1891	4.7273	3.30932	2.72403	3.95596	3.36329	3.96485	3.67668	4.3044	5.77376	3.85619
gene-CELE_C02A12.1	gst-33	7.46213	1.67319	1.80708	12.7089	1.95244	1.63525	7.36914	2.85697	1.36729	10.9192	8.72424	41.2972	4.6151	1.3603
gene-CELE_C02A12.10	srbc-33	0.488961	0.300526	0.476811	0.341578	0.109086	0.573001	0.258863	0.520244	0.742621	0.160253	0	0	0.055852	0.264537
gene-CELE_C02A12.2	srbc-29	0	0	0	0	0	0	0	0	0	0	0	0	0	0
gene-CELE_C02A12.3	srbc-30	0	0	0	0	0	0	0	0	0	0	0	0	0	0
gene-CELE_C02A12.4	lys-7	5.52642	7.72649	6.0193	10.1885	8.66452	6.555	7.33312	7.32084	5.87157	50.1552	67.3891	107.288	167.047	145.337
gene-CELE_C02A12.5	srbc-32	0	0	0.034748	0	0.0305	0	0	0	0	0	0	0	0	0.025434
gene-CELE_C02A12.6	srbc-36	0	0	0.646136	0	0	0.246382	0.068123	0	0.118697	0	0.106124	0	0.054093	0.402936
gene-CELE_C02A12.8	oac-2	0	0	0	0	0	0.036861	0	0	0.019039	0	0	0.023069	0.014118	0
gene-CELE_C02A12.9	srbc-31	0	0.039739	0	0	0	0	0	0	0	0	0	0	0	0
gene-CELE_C02B10.1	ivd-1	88.9982	69.6081	91.21	90.3226	66.2212	75.1041	85.7043	67.4275	82.5607	126.947	107.429	45.2591	43.4092	46.6972
gene-CELE_C02B10.2	snpn-1	13.0699	14.6755	13.2567	21.1939	13.9053	11.8039	16.8279	14.0948	10.3356	8.59574	11.4398	20.1019	13.6453	9.2586
gene-CELE_C02B10.3	C02B10.3	45.2811	49.4832	37.3654	49.8616	47.8875	39.3318	50.1153	47.5416	37.7477	61.3191	65.3406	48.8258	45.1543	43.4652
gene-CELE_C02B10.4	C02B10.4	62.0947	53.7449	45.5862	89.3427	61.5178	44.4244	70.588	54.4424	38.2096	65.8556	67.6047	108.192	62.1958	38.9617
gene-CELE_C02B10.5	C02B10.5	16.305	23.1241	17.3896	19.7584	24.1499	20.8763	18.3686	21.2757	20.6626	22.4744	23.1057	21.9152	21.2932	22.0675
gene-CELE_C02B10.6	C02B10.6	0	0	0	0.130825	0	0	0	0	0	0	0	0.148787	0	0.179347
gene-CELE_C02B4.1	adt-1	0.681812	1.48732	1.01122	0.936447	1.71125	2.12296	0.94444	1.73875	1.47229	1.80394	0.619446	0.967489	3.53679	3.18567
gene-CELE_C02B4.2	nhr-17	29.8277	30.0682	37.8783	41.3187	40.5833	43.0958	39.432	43.9123	52.9906	46.9784	21.0958	78.1429	62.3675	146.028
gene-CELE_C02B4.3	C02B4.3	0	0	0	0	0	0.047544	0	0	0.100517	0	0	0	0	0
gene-CELE_C02B4.4	nlp-76	69.9427	25.7093	30.1722	65.4004	28.7237	26.8035	68.8803	27.7004	29.3319	6.63239	7.63237	66.6735	32.8131	34.6591
gene-CELE_C02B8.1	C02B8.1	0.798952	0.419748	0.974531	0.794701	0.91317	0.768601	1.257	1.411	0.5116	1.20771	0.807056	0.865668	0.969164	0.324909
gene-CELE_C02B8.12	C02B8.12	5.65496	5.01033	6.24875	5.14196	4.0108	3.5727	7.87153	4.20029	5.49416	4.97756	6.49579	5.37158	5.29163	4.97134
gene-CELE_C02B8.3	C02B8.3	13.389	14.1705	12.1653	10.3053	9.09344	9.76206	12.3548	11.1445	8.68268	16.7314	15.4725	17.8115	21.3981	19.7656
gene-CELE_C02B8.4	hlh-8	3.85163	2.7155	3.21439	4.8354	3.55367	3.33883	4.83444	3.79814	3.79969	1.23889	1.83412	4.75058	1.54	2.09974
gene-CELE_C02B8.5	frpr-1	1.23637	2.22178	1.01411	1.47018	2.42804	1.87122	1.25592	2.12615	1.75693	1.04198	0.899146	1.61821	1.39772	1.65122
gene-CELE_C02B8.6	C02B8.6	8.64231	11.4573	12.2062	9.43629	12.9423	10.8269	7.842	12.2564	11.8409	6.71068	8.27432	13.5731	11.9015	9.04547
gene-CELE_C02B8.7	C02B8.7	0	0	0	0	0	0	0	0	0	0	0	0	0	0.042232
gene-CELE_C02C2.1	tyr-1	6.41979	18.6557	23.4537	7.97334	16.9685	23.3058	7.71952	18.5099	26.3246	15.5426	12.8525	11.5782	13.3835	21.0477
gene-CELE_C02C2.3	cup-4	15.3577	13.026	9.94413	17.245	15.1211	13.869	21.6941	13.5025	10.3004	8.93607	8.44029	14.4739	10.615	9.6762
gene-CELE_C02C2.4	slc-17.3	5.70385	4.97941	2.10545	6.50137	4.6443	3.02996	5.58347	3.94705	2.21444	5.6987	5.81477	4.49124	3.09705	2.98293
gene-CELE_C02C2.5	sup-18	12.109	8.84078	8.85475	11.9518	7.40369	8.42739	13.2574	6.50353	9.28907	5.33248	7.19563	9.51679	9.27689	7.53596
gene-CELE_C02C6.1	dyn-1	38.8043	59.7756	48.7069	40.9252	62.0829	57.8261	39.9944	62.8247	59.8475	66.1446	67.7052	40.6961	59.091	53.0761
gene-CELE_C02C6.14	C02C6.14	0.087416	0.091561	0.114957	0.089557	0.096382	0.102112	0.087348	0.141853	0.121856	0.133924	0.141897	0.087853	0.106945	0.126452
gene-CELE_C02C6.2	olrn-1	46.6313	53.9453	58.3772	49.2103	52.4507	67.9135	49.6213	59.6658	75.6135	39.8641	30.4539	37.3173	45.5851	55.541
gene-CELE_C02C6.3	lron-3	150.063	62.981	66.6834	173.154	70.6399	56.0708	160.686	66.5648	73.5149	73.6098	74.5869	116.043	62.6537	56.5891
gene-CELE_C02D4.1	jud-4	1.48026	0.210703	0.417193	1.71317	0.643797	0.584862	1.30849	1.08477	0.16291	1.21786	0.981382	5.91152	1.15153	1.19338
gene-CELE_C02D4.2	ser-2	10.093	11.6526	9.7015	11.2183	13.456	11.1408	10.2295	14.4382	13.0044	10.6454	12.481	6.63031	10.5646	9.08388
gene-CELE_C02D5.1	acdh-6	2.80767	1.25032	0.702907	2.43489	1.46119	1.04844	1.27749	1.36024	0.833207	1.55176	0.122703	7.37788	1.43666	1.18578
gene-CELE_C02D5.2	C02D5.2	16.5982	13.1155	15.0385	15.1087	17.038	14.7873	15.9574	12.9767	13.9292	14.4939	14.8885	19.6246	14.516	14.3811
gene-CELE_C02D5.3	gsto-2	0.283204	0.578928	0.507471	0.629505	0.670024	0.38763	0.601821	0.436438	0.611325	0.296841	0.12727	1.65014	0.919999	1.06918
gene-CELE_C02D5.4	C02D5.4	36.8247	33.3161	35.3539	39.1574	31.3255	29.8004	40.264	30.9548	30.738	46.2601	42.0917	72.4712	48.1969	40.7471
gene-CELE_C02E11.1	nra-4	24.4887	38.6247	25.0455	27.8793	37.7861	31.0461	28.9643	31.4395	26.0466	107.129	112.56	34.1654	45.8714	35.4249
gene-CELE_C02E7.1	catp-2	0.151213	0.154929	0.288496	0.061402	0.191501	0.128141	0.0449	0.098004	0.354813	0.054961	0.127737	0.122206	0.717147	0.229996
gene-CELE_C02E7.10	C02E7.10	1.46484	0	0.382662	0.468763	0.439409	0.333327	0.465309	0.226469	0.236102	0.163204	0.405924	2.04429	3.44847	1.833
gene-CELE_C02E7.13	str-211	0.310142	0.08631	0.147129	0.093126	0.108518	0.111796	0.259225	0.089196	0.206076	0.180734	0	0.066522	0.153505	0.086916
gene-CELE_C02E7.2	srh-21	2.31179	0.931708	0.544301	0.794253	0.953168	0.730747	2.08525	1.08023	0.857347	0.145414	0.431879	1.41323	0.716628	0.791432
gene-CELE_C02E7.3	srh-20	2.09094	2.19112	1.21929	1.254	1.67138	1.31476	1.41161	2.4974	1.5044	0.721847	0.090423	1.07984	1.33934	0.546481
gene-CELE_C02E7.4	srh-22	0.989957	0.823988	0.589126	0.735349	1.5918	0.499952	0.742041	1.21516	0.78497	0.138114	0.193978	0.545032	0.692028	0.712366
gene-CELE_C02E7.5	srh-23	0.503486	1.23323	0.556914	0.968357	1.46192	1.23861	0.678309	1.88342	1.31948	0.481693	0.153862	0.349743	1.31691	0.537093
gene-CELE_C02E7.6	C02E7.6	138.898	12.2964	3.86991	277.292	18.0072	3.27558	102.18	16.8876	2.60425	9.07216	0.096042	666.074	14.4067	3.88365
gene-CELE_C02E7.7	C02E7.7	114.638	7.21753	4.33874	239.527	14.9178	5.18849	110.483	7.25448	1.92658	7.68754	0.648765	676.963	12.1882	5.12575
gene-CELE_C02E7.8	C02E7.8	0.303995	0.69766	0.542854	0.825074	0.524453	0.802706	0.49266	0.399454	0.294668	0	0.098768	0.319696	0.17552	0.198116
gene-CELE_C02E7.9	str-205	0.02712	0	0	0	0.02122	0	0	0	0	0	0	0	0	0
gene-CELE_C02F12.1	tsp-17	11.8211	7.23992	7.04723	13.8833	7.49492	5.61431	10.5582	8.44422	6.72601	5.08052	8.067	13.6481	7.15348	6.85169
gene-CELE_C02F12.10	ceh-63	7.22043	1.01637	3.28597	4.29134	2.15818	3.25421	7.67579	2.6015	2.52741	1.16179	0.385373	3.76306	3.06224	2.13548
gene-CELE_C02F12.3	snet-1	433.459	276.115	312.892	393.186	253.192	285.928	432.201	271.796	298.631	151.045	134.676	323.695	265.14	312.568
gene-CELE_C02F12.4	tag-52	38.4362	29.5496	26.9103	43.3332	31.263	38.2657	40.6489	35.3062	42.2026	20.9703	14.5976	32.1825	31.7114	29.9417
gene-CELE_C02F12.5	C02F12.5	2.46109	0.752811	0.516653	2.77346	0.583371	1.12933	3.78495	0.289664	0.292092	2.11472	1.34844	3.82562	1.20484	5.07463
gene-CELE_C02F12.7	tag-278	25.5711	38.4081	32.9991	30.6755	41.1037	35.4427	27.3449	40.9607	34.7991	34.932	27.2698	33.0076	50.1473	29.1708
gene-CELE_C02F12.8	C02F12.8	4.10506	6.81244	5.70029	5.19541	6.32788	5.60996	3.56182	6.73273	6.09655	2.76544	2.5867	6.65102	8.16348	9.00275
gene-CELE_C02F4.1	ced-5	7.01264	11.8426	8.49545	7.83486	13.0713	12.4929	7.45205	12.5353	10.8259	12.1883	9.32522	8.96484	15.1535	11.5019
gene-CELE_C02F4.2	tax-6	147.947	163.229	132.267	142.854	178.279	178.627	134.485	183.315	177.036	151.938	141.434	112.532	159.675	163.398
gene-CELE_C02F4.4	C02F4.4	2.33313	1.44587	1.26806	2.86625	1.98033	1.66413	2.34735	2.63206	1.21345	4.1002	0.140713	4.86505	2.04858	1.54813
gene-CELE_C02F4.5	C02F4.5	0.250227	1.09526	0.535699	0.451305	0.495057	0.880929	0.168401	0.361392	0.490568	0.573746	0.136384	0.076931	0.297256	0.857627
gene-CELE_C02F5.1	knl-1	6.05489	9.89813	7.85914	8.05819	12.4373	7.93139	5.43343	11.2306	7.66704	16.9881	15.5071	9.20351	12.2903	7.80427
gene-CELE_C02F5.10	C02F5.10	1.32933	0.835903	0.881604	1.75647	1.16708	0.69105	1.25098	1.27293	1.00522	0.377694	0.382977	1.65525	1.1618	0.451363
gene-CELE_C02F5.11	tsp-2	19.6437	11.0726	8.0034	14.9646	18.788	7.76672	13.3084	13.3619	9.77884	2.67287	1.93667	91.6882	29.2535	16.1501
gene-CELE_C02F5.12	C02F5.12	14.3775	13.1288	12.62	16.3352	16.3815	12.346	14.5692	14.7535	15.745	9.10726	7.38686	19.9506	14.2873	12.0426
gene-CELE_C02F5.13	C02F5.13	12.2239	11.2194	11.4519	16.481	12.5315	10.9268	13.7095	11.2872	11.3621	8.73451	6.66485	22.0954	11.9762	8.34061
gene-CELE_C02F5.14	C02F5.14	3.57141	6.12051	6.25414	3.45205	5.89776	3.14635	5.52126	6.05497	4.64309	6.97131	1.53513	5.24322	5.70322	4.76058
gene-CELE_C02F5.2	C02F5.2	0	0.058274	0	0.111117	0.170429	0	0.793464	0.310919	0.225575	0.446405	0.077594	0.366461	0.14291	0
gene-CELE_C02F5.3	C02F5.3	334.095	274.538	351.099	299.504	269.261	324.33	308.094	276.694	297.565	78.0093	70.8288	157.053	175.572	200.495
gene-CELE_C02F5.4	cids-1	16.8854	18.8224	19.469	20.3368	20.8675	20.9726	20.4899	19.3728	19.0989	10.3062	13.9469	27.2668	20.4039	19.0971
gene-CELE_C02F5.5	C02F5.5	1.58206	2.25686	1.86669	1.69461	3.26077	1.75449	1.0098	2.08055	2.89504	0.448263	0.106125	2.39646	2.83935	1.44149
gene-CELE_C02F5.6	henn-1	7.9692	10.1849	11.0623	10.4731	10.4901	9.35626	7.55113	12.4951	10.4237	8.0712	4.87423	11.87	10.2439	8.67381
gene-CELE_C02F5.7	fbxl-1	87.5016	64.2636	87.0772	89.8322	60.486	85.7839	89.7205	81.9991	93.685	39.6557	31.874	57.5948	71.0662	78.3179
gene-CELE_C02F5.8	tsp-1	14.2653	9.55087	9.24599	11.5942	16.5771	8.00729	11.9851	11.0648	8.90793	2.37604	1.91819	124.962	30.9917	17.4391
gene-CELE_C02F5.9	pbs-6	63.8011	66.0555	71.5752	74.9305	68.3483	59.0853	63.2186	61.144	55.2716	127.326	149.176	143.122	83.6	77.0251
gene-CELE_C02G6.2	C02G6.2	0.061682	0.164539	0.057093	0.143483	0.156206	0.122554	0.039124	0.235363	0.26243	0.08928	0	0.136545	0.135146	0.172203
gene-CELE_C02G6.3	C02G6.3	1.05119	0.574592	0.814441	0.445174	1.23437	0.322233	0.380004	0.915729	0.797026	0.600538	0.308996	1.21057	0.219851	0.252386
gene-CELE_C02H6.1	C02H6.1	0.208977	0.224407	0.043919	0.195548	0.104115	0.18914	0.194239	0.222487	0.04332	0	0	0.501529	0.276714	0.308565
gene-CELE_C02H6.2	fbxa-105	5.01643	6.18514	10.7519	6.87712	13.4965	15.7778	3.45	8.12673	8.04989	4.91247	4.83627	24.9826	15.5955	11.1483
gene-CELE_C02H6.3	C02H6.3	0.982002	0.696606	0.548431	0.254736	1.00378	0.796353	0.55647	0.746579	0.892604	0.651449	0.159444	0.386559	0.501656	0.526316
gene-CELE_C02H7.1	dyf-11	7.99269	8.70189	6.6137	9.62223	9.57047	8.74619	9.05368	8.62779	6.90172	5.97991	4.84514	8.46571	9.10016	7.47621
gene-CELE_C02H7.2	npr-19	2.53014	3.2162	4.24967	2.55835	3.83981	3.68004	3.11543	3.64097	3.74083	3.16799	2.32707	1.9175	3.14483	2.60996
gene-CELE_C02H7.3	aex-3	8.96973	19.189	13.164	10.1809	20.7498	17.8233	8.29207	19.3292	16.6069	13.8294	9.71582	8.07752	16.0498	12.5351
gene-CELE_C03A3.1	C03A3.1	6.1116	5.82037	5.83026	6.42166	7.11595	5.36964	5.67785	6.12699	4.41361	6.02796	7.38609	7.72419	5.77814	3.67053
gene-CELE_C03A3.2	C03A3.2	32.8869	28.6647	24.8193	34.7676	32.9548	30.2083	34.3449	32.4761	33.6535	37.4495	37.9717	31.9188	28.6056	24.9279
gene-CELE_C03A3.3	C03A3.3	2.7948	2.70264	2.99701	2.60172	2.99373	3.32629	2.20379	2.9225	2.89256	1.19371	1.02928	2.80613	2.25854	1.51072
gene-CELE_C03A3.9	C03A3.9	1.4874	0.863464	0.898097	2.65394	0.952613	1.18453	1.18729	1.07181	0.643987	1.03916	0.667389	6.19374	0.461552	0.32642
gene-CELE_C03A7.10	srt-65	1.40083	0.943986	0.836198	1.39774	1.0518	0.909698	1.69597	1.25916	1.6372	0.793154	0.577315	0.382424	0.655605	1.85095
gene-CELE_C03A7.11	ugt-51	4.00134	3.3076	4.65196	4.15192	3.43552	5.38887	4.56145	3.21136	4.11023	6.14803	3.97961	15.1908	11.7523	16.1915
gene-CELE_C03A7.13	C03A7.13	0.754135	0.414689	0.210683	1.45178	0.343507	0.231824	1.57871	0.084574	0.303009	0.152072	0.01915	1.57618	3.13974	3.77235
gene-CELE_C03A7.14	abu-8	7.30584	6.64221	7.4868	13.0662	9.25274	8.05877	6.34843	8.04921	4.80963	6.41595	0.814733	33.9007	21.8438	11.5485
gene-CELE_C03A7.2	C03A7.2	0.386293	0.656516	0.360833	0.417721	0.187635	0.380088	0.499629	0.206374	0.058927	0.102398	0	0.083372	1.90977	2.29037
gene-CELE_C03A7.3	srw-140	0.042332	0	0	0	0	0	0	0.087542	0	0.065998	0	0	0.03065	0
gene-CELE_C03A7.4	abu-15	0.115266	0.561169	0.137523	0.873245	0.392448	0.607828	0.1174	0.304783	0.491295	0.272888	0	2.65885	1.4686	0.554725
gene-CELE_C03A7.5	srx-38	1.95298	0.804146	0.342825	2.57755	0.441333	0.786855	2.54287	0.948288	0.648969	0.661711	0.330198	0.792681	0.666076	0.080605
gene-CELE_C03A7.6	srx-39	0	0	0	0.068022	0.153326	0	0	0.199603	0	0	0	0	0.038934	0
gene-CELE_C03A7.7	abu-6	0	0	0.021297	0	0.240809	0	0.059454	0	0	0.058621	0	0.406129	0	0.078939
gene-CELE_C03A7.8	abu-7	0.437204	0.465287	0.65927	0.588463	0	0.79994	0.570631	0.576668	0.27233	0.31851	0.137691	0	0.780772	0.512798
gene-CELE_C03A7.9	srt-64	1.05232	1.50754	1.17649	1.02681	1.361	0.69772	1.34447	1.04034	0.68326	0.276454	0.247827	1.20113	0.898139	1.19523
gene-CELE_C03B1.1	C03B1.1	0.215302	0.092594	0.477228	0.559576	0.236393	0.440479	0.40559	0.296172	0.394867	0.055034	0	0.170877	0.13471	0
gene-CELE_C03B1.10	C03B1.10	0	0	0	0	0	0	0	0	0	0	0	0	0	0
gene-CELE_C03B1.12	lmp-1	233.089	184.595	167.919	245.082	180.117	157.054	233.29	189.834	159.406	165.862	157.253	313.521	212.739	192.3
gene-CELE_C03B1.13	C03B1.13	5.6483	5.35214	5.65636	6.46629	5.80993	5.57472	7.10381	5.63771	5.95624	6.73096	6.51949	12.8758	6.63281	8.94774
gene-CELE_C03B1.14	C03B1.14	5.46238	5.87401	6.39069	4.78191	5.91763	4.20031	6.74788	6.25138	4.8603	3.65652	4.37071	8.05449	4.45737	4.99233
gene-CELE_C03B1.17	C03B1.17	0	0	0.131333	0.498457	0.165004	0.151224	0.253531	0.187926	0.544122	0	0	0	0.239993	0.18732
gene-CELE_C03B1.2	C03B1.2	4.07042	1.72039	2.8542	4.61522	1.79288	1.44681	4.32987	1.76527	2.50064	2.16121	1.24124	3.66392	1.5596	2.47317
gene-CELE_C03B1.3	C03B1.3	0.837581	0.580214	0.390229	0.355914	0.625384	0	0.776664	0.641513	1.37451	0.425672	0	0.145192	0.469736	0.242513
gene-CELE_C03B1.4	C03B1.4	0.977193	1.01529	1.33323	1.41562	0.954022	1.0729	2.19303	1.13353	0.952065	0.504873	0.195093	0.49639	0.577716	0.5758
gene-CELE_C03B1.5	C03B1.5	2.53504	1.0576	1.43743	1.60957	1.89594	1.52469	2.35438	1.89898	2.13633	1.44196	0.844741	0.886147	1.12305	1.08849
gene-CELE_C03B1.6	C03B1.6	1.43145	1.0686	1.52022	0.968637	0.810474	1.29401	1.26768	0.760689	0.588177	1.08532	1.38052	0.391931	0.402696	0.714941
gene-CELE_C03B1.7	C03B1.7	2.69865	3.1801	3.17622	3.18272	3.77487	2.4909	2.27348	3.58427	2.81691	3.57284	3.15651	3.9764	3.80037	3.19994
gene-CELE_C03B1.9	C03B1.9	0.092932	0	0.357108	0.079112	0.046903	0.062896	0	0.089891	0	0	0.217969	0.157454	0	0
gene-CELE_C03B8.3	C03B8.3	0.879825	0.562345	0.78319	0.880833	1.4047	1.20084	0.34437	1.34162	0.885609	0.384834	0.771973	0.732781	1.07633	1.12002
gene-CELE_C03B8.4	lin-13	16.9998	34.0526	24.0264	19.6987	35.0558	32.5637	17.8018	35.4554	29.9997	31.2237	24.5578	19.5624	41.9101	36.9239
gene-CELE_C03C10.1	kin-19	245.564	202.32	202.338	247.968	207.3	211.493	235.029	215.925	207.49	164.637	168.801	226.315	201.298	189.764
gene-CELE_C03C10.2	C03C10.2	0.057109	0.232383	0.119605	0.20551	0.218966	0.185296	0	0.258807	0.281517	0.038712	0	0.252295	0.161638	0.155161
gene-CELE_C03C10.3	rnr-2	43.716	68.6617	45.8464	81.5413	76.9012	43.878	40.7442	69.5955	38.8973	44.2209	51.4364	108.498	70.0811	42.2305
gene-CELE_C03C10.4	rei-1	58.7645	52.0147	75.2248	65.3537	60.9181	66.399	67.7541	61.3641	70.2084	36.6103	29.3952	58.9729	57.8662	53.384
gene-CELE_C03C10.5	C03C10.5	1.9231	1.07305	2.15382	6.38428	3.13695	0.83024	2.01823	3.16849	1.33869	0.133636	0	11.2074	2.75296	0.714325
gene-CELE_C03C10.7	C03C10.7	0.223698	0.239189	0.067422	0.736767	0.342475	0.373881	0.317692	0.557868	0.200931	0.151317	0	0.176085	0.226464	0.328568
gene-CELE_C03C11.1	C03C11.1	3.01651	2.20481	3.26591	2.39067	2.68142	3.29954	2.92889	1.76668	3.22802	0.669073	0.338709	2.45917	1.06928	2.16478
gene-CELE_C03C11.2	fog-3	1.66743	2.14039	2.05169	1.76149	2.24552	2.32003	1.60518	2.13041	2.38291	1.22531	2.29277	2.11335	2.28795	2.40448
gene-CELE_C03D6.1	C03D6.1	22.6331	14.4884	19.6425	21.0427	14.2321	23.9053	27.6258	11.6988	20.929	10.8751	9.55262	3.58326	1.71586	2.47169
gene-CELE_C03D6.3	cel-1	19.8726	23.5473	22.2243	24.2853	26.7842	26.1412	21.0758	28.9813	24.4328	16.7212	16.7572	26.1569	29.7436	23.8209
gene-CELE_C03D6.4	npp-14	12.5442	24.2583	18.6278	16.588	26.4656	24.4559	16.1609	25.4942	23.1477	24.2004	23.0507	18.7143	26.1783	21.8902
gene-CELE_C03D6.5	asfl-1	3.18591	4.07474	2.87189	5.97119	4.66505	2.6503	2.48886	3.77893	2.6685	0.421023	0.989374	7.14495	4.94588	3.47858
gene-CELE_C03D6.6	lab-1	1.24598	1.83969	1.68685	2.95635	2.12832	1.54995	1.05906	1.95938	1.0027	0.139347	0.189542	3.39958	1.61369	1.45625
gene-CELE_C03D6.8	rpl-24.2	1147.02	810.857	1012.5	1042.6	742.948	871.311	1108.85	775.219	842.652	181.513	176.792	583.429	528.214	564.154
gene-CELE_C03D6.9	C03D6.9	8.65221	7.93373	4.37353	21.2588	10.0261	0.201678	11.6967	7.21019	2.87453	0	0	42.0095	8.18138	2.74867
gene-CELE_C03E10.1	C03E10.1	0	0.103795	0	0	0.050533	0	0	0	0	0	0	0	0.041664	0
gene-CELE_C03E10.3	C03E10.3	2.12528	1.9455	1.64271	2.60863	1.41078	1.72383	2.16747	1.90671	2.1156	2.7519	2.20442	1.74559	1.62006	0.724978
gene-CELE_C03E10.4	gly-20	19.9974	23.3822	21.4497	21.3677	23.4633	23.799	19.6979	23.3838	22.5457	19.7852	20.4655	19.0332	23.4249	18.0616
gene-CELE_C03E10.5	clec-223	0.044818	0.201807	0.213838	0	0.157354	0.127174	0.059275	0.255731	0.152793	0.067965	0.03334	0.089252	0.092477	0.090029
gene-CELE_C03E10.6	clec-222	0	0.138256	0	0	0	0	0	0	0	0	0	0	0	0
gene-CELE_C03F11.1	kcnl-3	4.64194	6.7445	8.33144	6.58451	5.93208	9.34798	6.51927	7.2814	9.71679	3.78785	4.22614	4.18842	5.52542	6.58504
gene-CELE_C03F11.2	C03F11.2	1.69069	0.947976	1.42675	1.54792	1.56238	0.884962	1.41169	1.64965	1.17015	0.707777	0.707345	2.88621	0.494549	0.608824
gene-CELE_C03F11.3	scav-1	17.8351	22.9409	12.7562	16.2892	18.4537	14.8103	15.8485	20.3256	14.8519	61.4935	51.5091	12.0271	17.083	15.1553
gene-CELE_C03F11.4	C03F11.4	4.07142	4.23257	4.22979	3.56426	3.30597	3.31523	3.21198	4.08945	4.25626	5.42606	3.61456	2.63807	5.15889	3.1165
gene-CELE_C03G5.1	sdha-1	82.2506	72.6154	59.7401	84.3204	61.5012	59.2397	88.6139	60.4622	59.7413	151.722	154.719	71.0858	76.9289	106.743
gene-CELE_C03G5.10	nspc-3	0.984924	0.006307	0.118322	0.560765	0.111793	0.095541	0.791105	0.006568	0.085604	0.089861	0.393999	0.604582	0.010553	0.004748
gene-CELE_C03G5.11	nspc-4	2.05203	0.112816	0.112073	1.43297	0.296777	0.103779	1.90034	0	0.114016	0.461148	0.145841	2.06544	0	0
gene-CELE_C03G5.12	nspc-5	2.64418	0.159784	0.353836	1.44696	0.226355	0.195978	2.13327	0.098226	0.280753	0.51221	1.51617	1.40971	0.1239	0.153649
gene-CELE_C03G5.13	nspc-6	2.1013	0	0.206509	1.13214	0.226551	0.217847	1.99128	0	0.270352	0.172193	0.685966	1.06301	0	0.044263
gene-CELE_C03G5.14	C03G5.14	0.469175	0.126958	0.149853	0.873706	0.213001	0.473871	0.333237	0.215692	0.359996	0	0.084777	0.393432	0.22953	0.332779
gene-CELE_C03G5.2	nspc-7	13.8429	0.431473	1.52705	7.90106	0	0	11.0119	0	0.998883	2.04345	3.82863	6.29324	0.669756	0.33465
gene-CELE_C03G5.7	flp-5	327.546	202.481	236.078	270.928	188.733	196.338	322.486	201.229	206.492	90.4637	94.3411	280.69	204.402	214.345
gene-CELE_C03G5.8	nspc-1	10.2256	0	0.602698	7.05803	0	0.584207	9.65763	0.178029	0.240272	1.04657	3.64661	4.63734	0	0
gene-CELE_C03G5.9	nspc-2	0.637586	0	0.064589	0.300564	0.049714	0.051276	0.559464	0	0.039111	0.041872	0.081076	0.123836	0	0
gene-CELE_C03G6.10	nhr-148	0.242778	0.53936	0.461342	0.57541	1.16579	1.02471	0.915081	0.732535	1.16136	1.47939	2.66192	1.03592	0.96582	1.22282
gene-CELE_C03G6.11	srh-231	0	0.035644	0.071437	0	0.149386	0	0.140614	0.017422	0	0	0	0	0	0
gene-CELE_C03G6.12	nhr-149	0.406118	1.41909	0.795193	0.637834	0.58538	0.701406	0.446895	1.10101	0.915162	0.199472	0.833652	2.7006	2.09874	1.62364
gene-CELE_C03G6.13	tag-293	23.5026	53.8112	46.0074	40.0372	68.0305	55.6477	35.0595	74.7971	59.2789	37.4248	48.47	5.38921	22.0429	14.7921
gene-CELE_C03G6.14	cyp-35A1	1.07795	1.66019	2.33969	0.64324	2.70194	3.64868	1.06087	5.84194	7.37615	4.7674	6.22956	0.730221	0.638507	0.778558
gene-CELE_C03G6.15	cyp-35A2	7.23262	12.432	13.5462	7.21867	13.5839	15.8657	7.84978	28.0606	36.7017	167.116	118.808	9.01728	9.60989	7.41432
gene-CELE_C03G6.16	srsx-24	2.21667	2.09129	3.01985	1.12078	1.59339	1.82499	0.899136	1.40774	1.20268	0.548797	0.437651	0.352541	1.31031	0.990674
gene-CELE_C03G6.17	C03G6.17	87.6002	151.452	200.595	78.635	138.614	145.247	84.7532	155.283	171.065	24.7642	18.343	29.6656	55.9316	61.2425
gene-CELE_C03G6.19	srp-6	17.927	18.5283	17.0696	16.3427	18.3708	17.9016	16.4808	17.4214	18.6007	15.138	11.6008	25.7214	23.0409	21.1896
gene-CELE_C03G6.2	srx-56	3.12618	1.71685	2.00568	4.18895	1.51886	3.03463	3.39062	2.25754	2.53087	0.517001	0.582882	2.29974	1.27194	0.542445
gene-CELE_C03G6.21	C03G6.21	0	0	0	0	0.191226	0.038689	0	0.454561	0.119736	0	0	0	0	0
gene-CELE_C03G6.3	srj-14	11.3924	13.7997	10.4884	9.04245	12.7269	12.094	8.92556	18.5256	13.4516	2.72662	1.07778	6.8787	19.2669	13.7234
gene-CELE_C03G6.5	exc-13	37.7644	54.7049	59.4243	32.8077	50.2749	48.6597	44.2883	61.5814	56.1177	9.76681	8.35663	17.8692	26.8029	37.8372
gene-CELE_C03G6.6	C03G6.6	0	0	0.041003	0	0	0.087298	0	0.063862	0	0	0.261414	0	0	0
gene-CELE_C03G6.7	srh-275	0.602667	0.033534	0.040695	0.226139	0	0.071914	0.176386	0.144869	0.068204	0	0.042979	0.090016	0	0
gene-CELE_C03G6.8	nhr-147	1.36583	1.72141	1.10546	1.37635	0.960407	1.19957	0.856889	1.51241	1.23781	1.71284	1.62274	1.5043	2.04515	1.53012
gene-CELE_C03G6.9	srh-244	0	0.118756	0.062347	0	0	0.060924	0	0.041069	0	0	0.021401	0.076499	0.091028	0.078873
gene-CELE_C03H12.1	C03H12.1	13.1384	18.1352	16.4084	12.4964	20.6606	18.9722	12.7825	20.5781	19.1972	15.8783	17.5554	13.6468	14.9278	12.0996
gene-CELE_C03H5.1	clec-10	3.92924	4.12685	1.91519	4.27352	4.62887	2.73453	3.38834	3.9771	2.54238	14.8056	12.9315	3.45675	4.40398	2.12534
gene-CELE_C03H5.2	nstp-4	46.5217	49.6044	54.4617	44.2319	43.5556	52.8244	43.4215	49.3575	48.0831	48.4233	46.9326	41.0439	42.8267	41.9193
gene-CELE_C03H5.3	C03H5.3	63.6651	48.9753	64.7784	61.6893	54.7593	67.458	57.6342	57.2207	58.6919	28.2643	29.5853	38.5179	34.7488	30.5172
gene-CELE_C03H5.4	C03H5.4	0.056491	0.216206	0.133513	0.17615	0	0.332126	0.245503	0.329132	0	0.063683	0	0.336012	0.560552	0
gene-CELE_C03H5.5	C03H5.5	2.85935	6.52093	4.61384	3.61885	5.12422	3.87356	3.16783	4.72097	4.20438	8.94268	9.57831	4.61214	6.21257	4.56587
gene-CELE_C03H5.6	C03H5.6	11.224	12.2584	10.4134	11.9076	15.3338	12.3956	10.7606	14.4375	12.6644	13.5775	13.0281	7.31026	11.6298	9.19943
gene-CELE_C03H5.7	C03H5.7	8.83952	4.13564	4.35362	9.74701	6.79467	5.23446	8.8976	7.55153	5.43635	1.55318	1.48997	7.06891	8.13585	3.09055
gene-CELE_C03H5.9	C03H5.9	4.99892	3.82727	2.10993	6.09036	5.5421	5.34828	6.71814	6.32279	5.79589	1.82795	1.18417	3.51941	7.90946	2.1389
gene-CELE_C04A11.1	C04A11.1	10.452	8.09317	9.37461	8.2879	10.0633	9.73498	8.77036	8.99094	10.5991	6.02263	4.24346	8.59209	8.58954	8.47758
gene-CELE_C04A11.2	C04A11.2	1.67883	3.21046	2.54126	3.09969	3.09142	1.9479	1.43677	3.73144	1.73454	1.27309	1.18202	5.25697	2.98711	1.95681
gene-CELE_C04A11.3	gck-4	8.03611	16.9422	12.1538	10.1534	19.6896	14.3432	9.91891	16.4951	15.5428	16.5411	15.3187	12.2529	17.1366	15.8115
gene-CELE_C04A11.4	adm-2	12.8332	25.9389	26.1171	16.3515	34.2598	34.3021	15.3075	34.2781	37.9542	12.0917	10.8255	21.9686	31.8968	26.2875
gene-CELE_C04A11.5	C04A11.5	16.071	8.29747	17.7897	22.3794	8.65771	14.1681	19.7365	11.0055	19.3623	0.759656	2.35915	10.5473	6.31592	8.24833
gene-CELE_C04A2.1	tbc-6	10.5769	7.91865	18.3271	11.5777	6.77388	12.5553	11.5717	8.53511	17.7349	6.76351	6.18672	10.6511	9.6871	20.8959
gene-CELE_C04A2.15	C04A2.15	17.0031	4.32389	8.71555	17.6442	6.11158	8.05527	21.6223	3.87843	8.69889	0.772238	1.4886	10.3554	1.88326	2.41127
gene-CELE_C04A2.3	egl-27	27.5811	54.0791	43.9738	32.1485	59.2781	60.5472	34.0343	59.0034	63.8788	38.8388	31.568	23.3358	40.5491	39.6617
gene-CELE_C04A2.7	dnj-5	44.0952	67.4953	49.7449	49.9887	74.5619	57.409	47.8163	69.259	53.7714	47.8275	46.9275	46.6775	63.411	49.1491
gene-CELE_C04B4.1	C04B4.1	0	0.046775	0.056953	0	0	0.025077	0.030754	0	0.028088	0	0	0	0	0
gene-CELE_C04B4.2	C04B4.2	1.58567	2.66688	1.4367	3.89165	2.35125	0.962308	1.68008	1.92478	0.934201	0.028306	0.029471	5.39941	2.65395	1.60986
gene-CELE_C04B4.3	lips-2	0	0	0.081212	0	0	0	0	0	0.035134	0	0	0	0	0
gene-CELE_C04B4.4	C04B4.4	0.065173	0	0	0.106613	0	0	0.038321	0	0.027086	0	0.024896	0.182222	0	0
gene-CELE_C04B4.5	C04B4.5	0	0	0	0	0	0	0	0	0.026064	0	0	0	0	0
gene-CELE_C04B4.6	C04B4.6	0	0	0	0	0.05258	0	0	0	0	0	0	0	0	0
gene-CELE_C04C11.1	C04C11.1	3.82458	2.59619	2.98087	3.8113	3.18199	2.98574	3.40851	3.0598	2.20264	1.91219	2.29395	8.19954	4.13145	3.06154
gene-CELE_C04C11.2	arrd-25	35.6788	43.3714	36.9245	44.0038	45.7337	39.592	39.8222	41.847	40.7217	51.4594	53.3705	62.2423	71.1029	84.714
gene-CELE_C04C11.25	C04C11.25	0.775192	0	0	1.06319	0.126605	0.155478	1.25754	0.51041	0.042846	0.452219	0.374745	71.3753	1.76313	1.84878
gene-CELE_C04C3.1	srz-60	0.330044	0.34401	0.366682	0.406421	0.306445	0.334838	0.65932	0.352826	0.105956	0	0.062349	0.136093	0.169353	0.064033
gene-CELE_C04C3.14	C04C3.14	2.3019	0.675252	1.08188	3.53964	0.971018	1.15729	2.81404	1.24172	1.15715	0.59162	0.602531	19.8877	1.00816	1.51746
gene-CELE_C04C3.2	lgc-9	3.24058	2.03346	3.08093	3.47373	2.44811	2.01984	2.34398	2.05522	3.14093	1.34576	1.59882	1.59045	1.72419	1.77488
gene-CELE_C04C3.3	pdhb-1	69.2475	85.6024	72.1848	72.5696	82.0329	72.6529	66.1778	86.7986	70.5212	205.236	196.167	64.158	76.5903	75.5677
gene-CELE_C04C3.4	C04C3.4	0.286264	0.478117	0.376903	0.226349	0.087635	0.29646	1.81355	0.805571	0.240081	0.328195	0.205953	1.58674	0.080591	0.209135
gene-CELE_C04C3.5	dyf-3	9.69463	6.51121	8.68072	9.62283	7.51759	8.66903	10.3015	7.7689	6.07755	4.80564	4.32331	8.7399	8.21221	6.9953
gene-CELE_C04C3.6	C04C3.6	3.06705	0.826744	2.39746	2.18411	1.13083	1.36564	2.45571	1.52553	1.795	0.550266	0.671818	0.784326	1.16667	0.780748
gene-CELE_C04C3.7	C04C3.7	0	0.055542	0	0	0	0	0	0.078322	0	0	0	0	0.127	0.023383
gene-CELE_C04C3.9	C04C3.9	0.748848	0.551261	0	2.30235	0.130262	0	2.68985	0.154009	0.405625	0	0	0.330904	0.125349	0
gene-CELE_C04D8.1	pac-1	43.8025	68.0181	53.2823	50.6691	73.5546	70.483	50.0091	70.7115	71.8101	59.8572	52.1256	36.4503	67.7069	62.5432
gene-CELE_C04E12.2	C04E12.2	9.09603	8.45203	6.61846	3.01573	4.66258	3.73654	8.15005	6.55755	6.8194	3.88619	1.47601	1.35636	7.77944	9.70116
gene-CELE_C04E12.4	C04E12.4	11.8448	8.24079	6.68857	11.783	5.4073	4.9777	7.28845	6.71494	5.89696	15.4434	16.3984	3.11759	13.9241	8.21521
gene-CELE_C04E12.5	C04E12.5	0.078428	0	0	0.032123	0	0	0	0.068595	0	0.530143	0.535195	0.076018	0.026431	0
gene-CELE_C04E12.7	scrm-3	2.01804	1.91838	2.14769	1.91725	1.1907	1.81405	1.94751	1.2544	1.5368	1.67823	1.48693	1.8846	2.40322	2.35975
gene-CELE_C04E12.8	srx-121	0	0	0	0	0	0	0	0.049574	0	0	0	0.045434	0.086476	0
gene-CELE_C04E12.9	srbc-2	0	0	0.040983	0	0	0	0	0.067906	0.101061	0	0	0.09035	0.11243	0.04251
gene-CELE_C04E6.10	srd-15	0	0	0.236754	0.043928	0.119211	0.086959	0.042543	0	0	0	0	0.173714	0.126926	0.176236
gene-CELE_C04E6.11	C04E6.11	3.60466	4.96212	5.29906	4.71647	5.92135	5.31003	3.85501	5.20527	5.02358	8.31028	9.01722	3.96129	4.6654	3.82733
gene-CELE_C04E6.12	C04E6.12	0.551292	0.624451	1.05651	1.20182	0.338804	0.345591	0.778692	0.708046	0.678144	0.72779	0.142027	1.65771	0.855926	0.482012
gene-CELE_C04E6.13	C04E6.13	105.282	34.1753	30.5191	108.563	30.6575	23.6121	108.442	35.2017	25.9262	15.2415	17.3836	103.277	31.443	35.5158
gene-CELE_C04E6.2	srsx-18	0.855358	0.559405	0.667545	1.14218	0.440621	0.861977	1.18479	0.538819	1.86935	0.567476	0.626372	0.889911	1.19876	1.10425
gene-CELE_C04E6.4	C04E6.4	0	0	0	0	0.054464	0	0	0	0.025977	0.029927	0.059722	0	0	0
gene-CELE_C04E6.5	C04E6.5	0	0	0.185216	0.057027	0.011465	0.062213	0	0.046642	0.015673	0	0.087752	0	0.147222	0.086299
gene-CELE_C04E6.6	grd-9	0.256891	0	0.282427	0.024532	0.121967	0.213699	0.048633	0.247603	0.180706	0.458881	0.300152	0.146391	0.202386	0.201466
gene-CELE_C04E6.7	C04E6.7	13.1216	13.2793	13.1524	13.945	11.7236	14.5442	16.5072	13.072	14.0561	11.0784	8.08076	14.7749	14.1494	13.7824
gene-CELE_C04E6.8	C04E6.8	8.88346	3.77304	4.35855	7.84342	2.00769	3.84942	10.9128	4.38482	3.97237	5.87659	4.70312	9.9054	1.9419	3.09822
gene-CELE_C04E6.9	srd-16	0	0.057205	0	0.071688	0.079489	0.037996	0.046597	0	0.123561	0	0	0.190238	0.07891	0
gene-CELE_C04E7.1	C04E7.1	0	0.191688	0	0	0.044631	0.114187	0	0	0.100926	0	0	0	0.183583	0
gene-CELE_C04E7.2	sor-3	13.1227	15.5206	16.3675	16.1238	18.5895	18.6067	14.489	17.8601	17.3452	14.5909	16.7903	17.4483	17.7029	14.1029
gene-CELE_C04E7.3	C04E7.3	6.33939	13.5412	8.4922	7.08598	14.6708	10.748	7.5942	13.947	8.77237	7.65493	5.22544	5.39862	13.9999	9.50966
gene-CELE_C04E7.5	C04E7.5	0	0	0	0	0	0	0.272305	0	0	0	0	0	0	0
gene-CELE_C04F1.1	C04F1.1	0	0	0	0	0	0	0	0	0	1.07829	0	0	0.04026	0
gene-CELE_C04F1.3	lim-7	10.0125	12.1188	10.3371	9.74038	12.7744	11.673	9.80859	12.6407	11.4786	8.51418	7.39707	9.11044	12.6823	11.1405
gene-CELE_C04F12.1	C04F12.1	4.61311	22.6804	16.6832	5.15396	16.9524	17.5045	6.02198	17.2663	16.5165	6.35412	6.46323	10.699	28.3932	19.5775
gene-CELE_C04F12.10	fce-1	35.0678	34.4884	34.7418	36.3545	36.5888	36.3051	35.8875	38.8868	33.9048	50.6277	48.8494	42.3441	47.3505	43.5281
gene-CELE_C04F12.12	C04F12.12	0	0	0	0	0	0	0	0	0	0	0	0.056802	0	0
gene-CELE_C04F12.16	C04F12.16	1.28451	1.08796	1.51104	1.39993	1.32423	1.06843	1.02463	1.92491	2.37053	0	0	0.60936	0.723161	1.02592
gene-CELE_C04F12.3	ikb-1	33.7388	28.9825	44.1839	34.1312	29.5606	44.5353	33.664	40.3085	43.781	14.2325	10.7127	29.2949	38.9449	39.4933
gene-CELE_C04F12.4	rpl-14	3636.8	2225.78	2910.54	3200.37	2082.94	2243.16	3869.24	2166.92	2487.85	2271.57	2541.82	2460.73	1482.61	1882.39
gene-CELE_C04F12.5	C04F12.5	14.5347	7.39431	8.52847	14.9294	10.5321	7.10253	17.3106	7.78549	7.29379	3.84991	5.51625	12.8737	8.52173	6.4862
gene-CELE_C04F12.7	C04F12.7	0.622238	0.212413	0.289409	0.977126	0.108829	0.343995	0.363545	0	0.460321	0	0.06648	0.451914	0.453135	0.393555
gene-CELE_C04F12.8	C04F12.8	20.9939	19.1385	20.2238	19.7773	20.8103	20.327	20.0709	21.7081	22.1353	15.418	14.3436	23.2691	21.2971	25.6918
gene-CELE_C04F12.9	rnh-1.3	2.24618	1.86755	3.06438	3.11031	0.914424	2.50015	2.26215	1.52552	2.12442	4.20387	5.86234	3.98436	2.26297	4.03649
gene-CELE_C04F2.1	srh-79	0.867909	0.330465	0.246033	0.50796	0.353447	0.351203	0.562134	0.245986	0.245996	0.286492	0.461925	0.49708	0.231055	0.100579
gene-CELE_C04F2.4	srh-229	0.95175	0.778871	1.01386	0.57228	0.735986	1.4138	1.07926	0.733697	1.282	0.452373	0.289529	0.682736	0.523957	0.524231
gene-CELE_C04F5.1	sid-1	2.72954	4.20945	3.84512	3.70736	4.21246	3.5206	3.14298	4.17931	3.86379	4.11106	4.10082	5.52678	4.92569	4.61442
gene-CELE_C04F5.2	C04F5.2	1.66994	0.359948	0.862922	0.972558	1.14366	0.669737	1.05616	0.711153	0.571417	0.440204	0.7503	0.81049	0.971549	0.331934
gene-CELE_C04F5.3	unc-46	3.76151	2.54611	2.43138	4.54079	3.70986	2.95138	4.91438	3.62606	3.25633	3.60276	3.17408	4.07651	3.22118	2.4631
gene-CELE_C04F5.4	srab-1	0	0.049525	0.050117	0.020321	0.065452	0.117439	0	0	0	0.047909	0	0	0	0
gene-CELE_C04F5.5	srab-2	0.405796	0.105451	0.359519	0.688826	0	0.18887	0.509419	0.08369	0.12693	0.097489	0	0.393993	0.106605	0.201443
gene-CELE_C04F5.6	srab-3	0.12846	0.064331	0.361751	0.084884	0.136763	0.102203	0.182066	0.246431	0.057431	0.330827	0.215438	0.322832	0.145672	0.385525
gene-CELE_C04F5.7	ugt-63	0.145299	0.262015	0.056552	0.186461	0.243369	0.019764	0.019672	0.195516	0.070863	12.0079	14.7779	2.6896	3.70427	2.87626
gene-CELE_C04F5.8	C04F5.8	25.1298	33.3616	40.6809	24.4637	39.3079	40.3775	23.6927	41.1513	37.9398	27.3627	31.2898	22.3554	23.7768	21.0634
gene-CELE_C04F5.9	C04F5.9	10.605	11.1048	12.1507	10.7069	12.5021	11.6864	8.92334	11.4244	13.539	5.93973	6.6374	11.0264	14.264	10.4077
gene-CELE_C04F6.1	vit-5	0.009909	0.055911	0.070901	0.017569	0.130446	0.086036	0.009788	0.068854	0.105538	0.022086	0	0.263213	0.101274	0.040488
gene-CELE_C04F6.3	cht-1	35.8477	72.7478	40.9987	72.4951	97.8304	54.3521	29.2878	85.8309	46.5085	4.07507	2.59599	233.113	294.165	208.381
gene-CELE_C04F6.4	unc-78	13.0862	16.374	16.3196	13.0719	18.809	14.9137	12.8247	18.4075	16.0888	36.6448	36.8369	20.1364	21.0908	18.4869
gene-CELE_C04F6.5	dhs-27	4.61182	4.53497	4.04129	7.42181	7.128	3.41128	3.10238	5.69442	3.04196	22.9112	34.5189	13.9711	7.94198	4.79621
gene-CELE_C04F6.7	C04F6.7	0.290081	0.791417	1.05615	0.502285	2.54304	2.30774	0.836638	1.14635	1.09967	0.302705	0.485142	0.846743	2.06056	2.87892
gene-CELE_C04F6.9	C04F6.9	0.740153	1.046	0.308248	2.11962	1.54567	0.30563	0.950441	1.88095	0.132659	0	0	6.52095	1.52907	0.558953
gene-CELE_C04G2.1	ttr-39	39.6329	26.5566	24.4702	37.3895	20.5064	17.3309	38.1862	21.589	20.8837	12.4802	10.9359	27.6809	20.6471	21.8379
gene-CELE_C04G2.10	C04G2.10	0.168903	0.128935	0.076404	0.128519	0.265759	0.542544	0.455358	0.366323	0.151201	0.187122	0.143154	0.595147	0.176556	0.040161
gene-CELE_C04G2.11	irld-21	0.15233	0.070013	0.293978	0.245074	0.400675	0.179552	0.37296	0.296597	0.109942	0.094785	0.098677	0.030716	0.235872	0.173037
gene-CELE_C04G2.2	ttbk-5	0.495813	1.18277	1.67141	0.595001	0.875312	0.673695	0.365009	1.28473	1.36396	0.234766	0.31326	1.17566	1.19594	1.13057
gene-CELE_C04G2.4	msp-36	0	0	0.001916	0	0.073193	0.016533	0.178756	0.27188	0	0.19593	0	0.014782	0.393464	0
gene-CELE_C04G2.5	C04G2.5	0.114963	0	0	0	0.192036	0.034136	0	0.066787	0	0	0	0	0.051813	0
gene-CELE_C04G2.6	dis-3	15.497	19.57	17.4881	17.4532	21.9695	20.4982	16.7494	22.249	17.9343	31.3999	31.2643	15.6994	19.7287	16.7625
gene-CELE_C04G2.7	egl-38	5.56586	7.01757	5.86361	5.88856	8.18777	6.30933	7.0695	8.52869	5.88435	5.51728	5.59959	8.38745	7.77423	6.03829
gene-CELE_C04G2.8	spch-1	0	0.322442	0.560425	0.525007	0.243523	0.428868	0.191953	0.370896	0.186421	0	0	0.454534	0	0.045818
gene-CELE_C04G2.9	C04G2.9	0	0.153114	0.050082	0	0.025346	0.108525	0.03558	0.039486	0	0	0	0	0	0
gene-CELE_C04G6.1	mpk-2	12.1477	13.33	11.1224	11.2922	19.9624	15.3691	11.4145	14.7091	11.1353	12.6353	15.8836	10.7204	8.38506	8.88572
gene-CELE_C04G6.10	C04G6.10	0.632574	0.1497	0	1.91323	0.112482	0	0.467259	0.387566	0	0	0	2.37015	0.860224	0.30095
gene-CELE_C04G6.11	C04G6.11	0	0.067285	0	0	0.113423	0.092321	0	0	0	0	0	0	0	0.097338
gene-CELE_C04G6.13	C04G6.13	0	0.078268	0	0	0.206922	0.277141	0.050895	0	0.071948	0.048603	0	0.093824	0.208514	0.204914
gene-CELE_C04G6.2	C04G6.2	0.072375	0.426111	0.223948	0.279848	0.370284	0.654125	0.148942	0.51589	0.094047	0.077285	0.251457	0.418697	0.322541	0.177012
gene-CELE_C04G6.3	pld-1	18.1122	36.1024	25.5087	19.3446	36.1307	33.3118	17.7416	36.0833	32.954	42.7037	31.6214	19.4107	45.7706	36.3541
gene-CELE_C04G6.4	C04G6.4	19.1376	16.1659	14.7697	20.6696	16.2304	15.1562	19.0547	17.0683	15.373	17.5537	15.563	21.3933	19.1377	14.531
gene-CELE_C04G6.5	txt-9	10.9304	0.800529	0.797647	14.2739	1.71504	1.7681	15.1523	1.30627	0.429152	0.089568	1.24987	13.1005	0.641955	0.426769
gene-CELE_C04G6.6	C04G6.6	2.39176	1.03329	1.89971	1.71955	1.86182	0.724123	1.90724	0.827632	2.02336	2.32999	3.19824	2.85995	3.07103	3.21659
gene-CELE_C04G6.7	C04G6.7	1.29784	0.97892	0.323261	1.6733	0.181252	0.393028	1.06132	0.647166	0	0	0	4.79584	0.9219	0.114079
gene-CELE_C04H4.1	C04H4.1	2.57499	1.9403	1.4369	3.21072	1.30825	1.91766	2.0638	1.15002	1.67699	1.6982	0.621797	2.0468	1.60728	0.936137
gene-CELE_C04H5.1	C04H5.1	17.2875	16.379	13.5095	16.5579	18.6429	17.2532	14.6821	16.5212	14.3803	32.7025	31.4774	12.646	15.6178	12.1918
gene-CELE_C04H5.2	clec-147	0.549849	0.316384	0.333848	0.313232	0.832138	0.349491	0.150805	0.382649	0.353321	0	0	0.643257	0.836971	0.459778
gene-CELE_C04H5.3	gcy-29	5.61065	5.04982	1.73728	5.92525	7.19993	2.14833	5.67126	5.127	2.73748	0.89547	0.202721	3.97013	6.78505	2.3399
gene-CELE_C04H5.6	mog-4	7.5933	15.4376	11.2059	14.1636	14.5552	9.99872	8.09077	15.6292	9.54334	21.3129	20.8056	14.6951	15.7196	11.388
gene-CELE_C04H5.7	C04H5.7	0.406707	0.455993	0.075037	0	0.92427	0	0.150056	0.22843	0	0.195023	0	0.058141	0.277015	0.237221
gene-CELE_C04H5.8	nlp-41	325.383	47.1494	63.4278	301.623	45.4009	45.1584	339.528	39.0361	44.2698	22.2009	25.7075	305.546	46.1593	53.6655
gene-CELE_C05A2.1	pph-1	29.7365	31.3912	36.2483	27.7454	32.7291	35.5751	36.1555	31.1702	38.8307	24.9011	24.1324	28.9246	36.5282	35.6147
gene-CELE_C05A2.4	C05A2.4	1.56717	0.547417	0.835958	0.709912	0.158256	0.292702	0.765582	1.04798	0.602483	0.599158	0.313204	0.135148	0.364893	0
gene-CELE_C05A9.1	pgp-5	4.22553	8.08753	5.95019	5.9821	11.9659	9.26628	3.98884	9.59507	8.49315	11.0213	8.43826	15.8471	25.8694	13.8711
gene-CELE_C05A9.2	C05A9.2	55.7456	51.5743	50.4223	65.0462	58.783	49.4607	65.55	58.4176	53.7927	39.1374	37.5501	70.2391	43.4184	43.1821
gene-CELE_C05B10.1	lip-1	51.4296	53.7815	57.3963	48.3937	62.0232	67.7412	51.067	64.1363	78.1391	37.4059	33.7673	45.3805	55.1121	54.8799
gene-CELE_C05B5.1	C05B5.1	0.055744	0.124139	0	0.103298	0.18236	0	0.377275	0	0	0	0	0.149941	0	0
gene-CELE_C05B5.11	C05B5.11	0	0	0.162274	0.105052	0.232729	0.28081	0	0	0.197055	0	0	0.119249	0.096619	0.217749
gene-CELE_C05B5.12	C05B5.12	0.316645	0	0.40966	0.604587	0.082869	0.232418	0.150373	0.470196	0.486187	0	0	0	0.213889	0
gene-CELE_C05B5.16	C05B5.16	2.04443	1.07934	0.369829	2.09794	0.847185	0.680237	2.0481	1.42815	0.979143	0.264376	0.385027	1.56618	1.03292	0.77881
gene-CELE_C05B5.17	C05B5.17	0	0.067663	0.220693	0.086687	0.165439	0.108176	0	0	0	0.055581	0.092272	0.380716	0.331344	0.11933
gene-CELE_C05B5.2	C05B5.2	0.072897	0.18472	0.127348	0.218854	0.429194	0.281442	0.144013	0	0.333882	0.151535	0	0.440967	0.182912	0
gene-CELE_C05B5.3	pqn-8	20.6535	16.1687	17.9976	23.1741	14.7354	14.9612	25.357	16.3298	12.6478	4.68672	4.89005	11.6485	14.1678	14.7981
gene-CELE_C05B5.4	C05B5.4	6.48313	8.03617	6.6268	5.61205	7.85232	7.53595	5.96178	9.47931	9.21104	7.31255	7.46834	5.37192	6.24405	5.33334
gene-CELE_C05B5.5	C05B5.5	2.01526	1.17576	0.804664	1.57911	2.74915	2.00983	1.2536	1.85656	1.47888	2.92546	2.55545	3.19394	3.68309	3.23304
gene-CELE_C05B5.6	fbxa-155	7.75941	4.5423	4.91737	8.82385	16.8324	9.89451	8.21374	15.1632	11.3207	0.393312	0.127385	0.893634	4.42361	1.90699
gene-CELE_C05B5.7	rgs-1	28.4136	23.5166	27.2941	25.3949	23.8771	25.6088	26.8824	28.6651	27.2304	18.0137	17.5925	21.5243	23.1849	22.8969
gene-CELE_C05B5.8	C05B5.8	44.9318	32.5409	47.2971	51.1482	40.6752	45.6009	48.0804	35.4263	48.5212	33.7109	47.1559	94.5812	66.0879	64.8138
gene-CELE_C05C10.1	pho-10	0.594408	0.766171	0.723907	0.691572	1.21278	0.473708	0.56928	0.833748	0.743727	0.139311	0	0.462913	0.446407	0.529079
gene-CELE_C05C10.2	C05C10.2	7.32328	13.7626	12.4009	9.50507	16.1358	14.3346	7.71762	14.7694	12.3003	9.69276	9.04197	9.11052	16.2765	11.7736
gene-CELE_C05C10.3	C05C10.3	59.7733	88.9899	55.1735	69.5485	56.5494	56.1155	70.8339	89.1606	51.5299	216.286	128.082	54.8067	69.9461	67.3889
gene-CELE_C05C10.4	pho-11	18.3339	11.6931	10.4914	12.4657	7.18494	11.2432	12.6587	5.65702	9.8779	82.6563	67.8514	8.18613	17.9192	25.0736
gene-CELE_C05C10.5	C05C10.5	10.3957	19.3544	12.5208	27.2443	24.5198	17.751	8.76279	36.8751	12.7651	1.18065	0.828607	34.2733	34.1318	15.5984
gene-CELE_C05C10.6	ufd-3	13.5605	30.4195	29.599	17.5936	32.5425	27.9934	16.2817	29.8985	20.0505	32.8121	44.5285	23.306	41.2534	22.3115
gene-CELE_C05C10.7	C05C10.7	5.75422	4.51396	4.78946	4.54299	4.58528	4.09518	5.11339	4.06436	4.38363	2.7927	1.65421	3.41184	2.93949	2.49961
gene-CELE_C05C10.8	C05C10.8	0	0	0.044153	0	0	0	0.098111	0	0	0	0	0.022604	0.047184	0
gene-CELE_C05C12.1	C05C12.1	0.456684	0.09727	0.145079	0.470998	0.331427	0.031145	0.41094	0.11435	0.163921	0	0	0.172485	0.075723	0
gene-CELE_C05C12.3	gtl-1	20.2384	29.9442	23.2353	17.5324	41.4508	41.1804	18.3096	40.7878	33.081	28.5878	17.2739	16.9236	24.8875	21.4703
gene-CELE_C05C12.4	C05C12.4	57.0177	42.2804	44.1167	50.5183	38.2242	39.0002	60.5187	40.1838	38.4591	27.8413	25.7873	75.9302	61.0869	60.7233
gene-CELE_C05C12.5	C05C12.5	2.69917	0.974169	1.31199	1.35633	0.825079	1.45096	1.45203	1.06259	1.06899	0.095742	0.129726	0.921501	0.905856	0.689301
gene-CELE_C05C12.6	C05C12.6	7.12241	3.51631	5.91069	7.04086	3.9356	4.73585	9.21638	4.48418	7.11853	2.36392	2.13882	6.55543	5.26796	5.27108
gene-CELE_C05C8.1	C05C8.1	15.5091	12.4793	11.9056	19.1095	13.3225	10.3463	20.9034	10.9716	8.22589	11.1931	11.1015	24.4877	14.0262	12.6709
gene-CELE_C05C8.2	krr-1	29.9293	27.5879	33.6295	31.0038	32.6328	32.6347	33.093	31.1612	27.8815	32.2077	39.0918	30.117	24.8564	20.9702
gene-CELE_C05C8.3	fkb-3	10.5009	13.6881	11.4016	10.8034	14.3641	11.1043	9.75091	14.9221	9.68424	40.2134	40.8553	22.0989	17.1298	15.1767
gene-CELE_C05C8.4	gei-6	16.0315	22.2093	24.4298	20.899	27.506	28.9675	17.6151	24.1713	28.1777	14.3538	12.7249	20.1842	28.8597	27.9004
gene-CELE_C05C8.5	C05C8.5	11.6974	9.52367	11.3257	11.0667	11.2867	10.8539	10.1232	10.3377	10.6065	8.18046	8.07301	10.9174	11.8121	10.6651
gene-CELE_C05C8.6	hpo-9	8.88274	10.5985	8.7835	10.7454	12.0676	9.52901	10.3909	11.2423	10.7636	8.32552	8.83699	12.8304	10.612	8.61663
gene-CELE_C05C8.7	C05C8.7	19.643	33.9979	33.5859	20.6451	36.8091	40.2259	19.5265	37.6471	39.1246	77.3137	74.0345	36.6564	44.5614	39.6792
gene-CELE_C05C8.8	C05C8.8	0.179981	0.719912	0.472502	0.557771	0.588447	0.34328	0.657559	0.255228	0.394542	0.164216	0.228078	0.421392	0.123774	0.205365
gene-CELE_C05C8.9	hyls-1	11.6014	11.6598	12.9737	11.8805	11.7873	10.5827	12.0401	11.6799	11.3828	8.49181	8.765	16.1319	11.8474	12.1513
gene-CELE_C05C9.1	C05C9.1	0.81767	0.465059	0.377146	0.817127	0.843643	0.386859	0.774244	1.00402	0.575533	1.60316	0.185812	0.872094	0.383029	0.30402
gene-CELE_C05C9.2	C05C9.2	1.67017	1.54274	2.75686	1.22921	1.70264	2.03881	1.67341	1.73779	1.4576	1.47727	0.618332	1.09888	1.35884	2.12673
gene-CELE_C05C9.3	C05C9.3	0.248576	1.22426	0.685354	0.448174	1.13314	0.746582	0.352946	0.89706	0.713659	2.26007	1.52785	0.462314	0.883943	1.16823
gene-CELE_C05D10.1	attf-4	28.0148	69.1095	67.9999	28.7625	83.6719	75.1857	33.1159	74.9998	87.6406	56.4749	59.0445	32.3661	60.5316	60.8141
gene-CELE_C05D10.2	mapk-15	15.1811	13.8069	12.1049	14.7657	15.8163	11.6394	15.0575	14.5465	12.7114	8.09295	7.59824	9.78231	12.079	8.18473
gene-CELE_C05D10.3	wht-1	2.57113	3.01363	1.93483	2.64944	1.5279	1.52039	2.00933	1.47918	1.79611	0.915762	0.882903	7.24442	4.333	3.62195
gene-CELE_C05D10.4	C05D10.4	19.2837	19.8747	17.1399	18.8812	19.0368	17.7205	17.7744	21.0545	20.0167	21.6563	16.2365	23.42	23.0933	18.4069
gene-CELE_C05D11.1	C05D11.1	32.7591	47.0603	43.6851	33.6305	46.9125	47.6407	30.4249	45.3667	45.9611	64.2123	55.8578	28.1458	41.9351	39.419
gene-CELE_C05D11.10	mrps-17	208.661	120.949	160.812	205.898	122.402	154.466	215.456	133.356	139.738	55.5108	65.6584	78.6977	55.6482	70.9376
gene-CELE_C05D11.11	mel-32	53.6826	70.7853	59.3254	42.9133	46.2514	36.5493	36.8469	44.777	57.2108	129.233	106.659	87.106	83.808	41.7227
gene-CELE_C05D11.12	let-721	19.2542	22.6745	21.6998	24.4818	23.1886	22.0423	20.1822	25.0522	20.8322	37.6762	24.3147	67.7336	58.2842	74.2319
gene-CELE_C05D11.13	C05D11.13	5.02711	2.756	5.09545	0.251084	0.826971	0.334	0.412101	0.285199	2.73515	0.67467	0.334545	6.65301	4.83193	0.502117
gene-CELE_C05D11.2	vps-16	12.0827	15.0737	12.3807	11.7949	15.1012	13.1148	11.5306	14.7676	14.0997	22.049	19.2686	14.2947	18.707	14.3142
gene-CELE_C05D11.3	txdc-9	34.0872	28.093	28.3194	43.183	32.6202	24.5407	40.1887	29.3845	24.1399	42.9826	50.893	52.4773	36.6319	25.6505
gene-CELE_C05D11.4	let-756	33.2323	45.0963	37.7142	36.186	52.7446	43.5446	39.5783	51.453	45.3054	66.4728	53.9871	30.9181	33.9943	34.7356
gene-CELE_C05D11.5	C05D11.5	2.7237	2.54395	2.92323	2.31118	3.16976	2.74757	2.40433	3.37142	2.64282	7.55155	7.33729	1.76417	3.2679	3.89937
gene-CELE_C05D11.6	nas-4	0.761845	1.23122	1.26976	1.09184	1.50647	1.02553	1.22337	1.42468	1.80459	4.1568	0.698424	1.4672	1.10787	0.892841
gene-CELE_C05D11.7	atgl-1	69.296	62.9001	64.5976	72.0445	56.8925	60.3514	69.5969	69.8349	76.7264	71.4539	60.3212	38.9053	49.5892	48.0632
gene-CELE_C05D11.8	C05D11.8	10.6818	13.1522	7.85309	11.4309	14.2744	11.8234	10.6781	12.2974	10.1267	13.3827	10.1741	8.08258	14.0668	9.36846
gene-CELE_C05D11.9	popl-1	10.0713	11.0966	11.13	11.2146	11.8074	10.6257	9.2161	11.276	10.9112	10.8057	11.7484	10.6391	11.1074	9.70776
gene-CELE_C05D12.1	C05D12.1	3.54167	2.951	2.83267	3.60201	3.81578	4.17843	2.88683	3.13513	3.51989	3.72204	5.7782	4.68075	4.05095	2.76718
gene-CELE_C05D12.2	C05D12.2	2.76395	4.00603	2.68681	2.47885	3.42915	3.38652	2.03178	2.73032	2.45539	4.24725	3.86725	2.8645	4.99118	4.70625
gene-CELE_C05D12.3	C05D12.3	7.01496	12.7892	6.74924	6.35902	8.28905	7.09454	6.92945	8.19683	6.13213	49.0685	39.7193	1.94626	6.1034	3.77679
gene-CELE_C05D12.4	C05D12.4	5.86784	1.42548	1.12377	5.50808	2.14356	1.29645	3.95437	5.28036	0.079924	2.25131	5.79026	5.57855	2.74633	0.901393
gene-CELE_C05D12.5	C05D12.5	1.1839	2.17115	1.7633	2.24386	2.85236	1.01705	0.728498	2.83188	0.790185	0.270028	0.25998	3.40302	3.3459	0.89013
gene-CELE_C05D12.7	C05D12.7	47.4495	36.3472	46.1389	45.7545	43.4784	54.409	47.6675	44.0835	53.0178	42.6892	42.4256	48.2083	45.2162	44.2885
gene-CELE_C05D2.1	daf-4	26.5207	55.2065	39.7698	26.8733	50.0017	46.2237	29.668	51.1195	49.162	32.0983	27.3655	23.2279	49.8649	52.0064
gene-CELE_C05D2.10	C05D2.10	27.1576	31.5337	32.8518	30.3781	43.8974	31.8942	25.6171	34.9812	32.2093	18.971	21.2872	30.5863	33.4402	32.3992
gene-CELE_C05D2.3	basl-1	0.391449	0.133666	0.165324	0.095312	0.082084	0	0.166078	0.155719	0.177661	0.279451	0.057989	0.090864	0.093738	0.203419
gene-CELE_C05D2.4	bas-1	14.3526	12.8179	7.12603	11.0998	10.4783	9.32717	13.2229	10.752	8.30777	36.5489	33.9796	8.48919	8.74687	8.28778
gene-CELE_C05D2.5	xnd-1	3.34959	5.38853	5.40807	5.5088	6.22374	5.05448	3.43196	5.51314	4.92312	4.05984	2.94492	4.8477	4.50346	3.75661
gene-CELE_C05D2.6	madf-11	14.0847	8.15211	7.63323	7.22327	10.9071	9.00687	6.54925	8.26089	8.19358	7.33798	5.62934	19.5919	8.0075	7.47271
gene-CELE_C05D2.8	C05D2.8	16.3566	13.4713	8.51425	19.5268	10.3227	8.36663	20.2465	10.3999	6.12636	30.9704	28.4133	30.583	22.0054	21.7408
gene-CELE_C05D9.1	snx-1	32.601	38.8544	42.57	34.6431	40.8508	44.6158	33.1952	38.0243	46.5262	32.9648	35.0508	58.8405	47.0865	47.8448
gene-CELE_C05D9.2	lmp-2	16.9487	11.4738	14.0346	18.5193	11.6985	10.8963	18.7519	13.3009	11.4856	15.9043	13.8977	9.84909	8.76041	7.41153
gene-CELE_C05D9.3	C05D9.3	19.8868	26.7702	21.7362	23.4365	27.8431	20.8049	19.3503	27.1577	22.0065	47.5581	50.9382	25.9532	33.5919	26.1454
gene-CELE_C05D9.4	C05D9.4	1.67093	1.11535	1.10346	1.85016	1.15888	1.20622	1.39884	1.3361	1.19183	0.380515	0.118835	1.46815	0.51366	0.365751
gene-CELE_C05D9.5	ife-4	11.3779	13.868	13.528	17.6603	17.284	13.9207	13.4583	17.2231	9.29748	11.3739	15.0897	23.433	14.7791	11.9278
gene-CELE_C05D9.7	C05D9.7	20.895	18.6685	13.3435	26.8518	21.1578	11.9211	18.9413	19.5875	14.0574	12.6645	14.8907	36.2469	18.8908	11.74
gene-CELE_C05D9.9	C05D9.9	98.1247	49.2258	57.457	80.0528	53.8576	56.8263	97.2009	63.3431	61.9386	8.3224	6.79452	55.3295	26.8497	19.1875
gene-CELE_C05E11.1	lnp-1	28.7536	38.1606	45.0144	30.8971	38.1182	41.3565	27.9243	37.2704	44.2002	19.0392	22.0877	29.7251	27.0379	32.4317
gene-CELE_C05E11.2	C05E11.2	0.287549	0.144774	0.088454	0.195957	0.285178	0.177463	0.206578	0	0	0	0	0	0	0.140783
gene-CELE_C05E11.3	C05E11.3	26.2728	20.0958	20.4312	26.5441	25.4377	17.9905	27.8525	25.0156	20.6208	10.6509	13.6419	29.6455	19.5325	15.5288
gene-CELE_C05E11.4	amt-1	2.27091	2.67566	1.25059	0.279741	1.34824	0.757197	2.21831	5.62174	4.16094	0.316505	0.386639	0.431418	1.66958	1.32629
gene-CELE_C05E11.5	amt-4	7.58096	12.8415	7.93926	6.94635	10.5811	8.03148	7.27389	9.11473	5.77139	21.4133	15.8463	4.5725	6.37389	3.636
gene-CELE_C05E11.6	C05E11.6	50.8472	23.9744	35.8661	40.0938	25.4698	33.5976	47.5583	29.0642	34.2637	3.69372	2.74553	17.6782	13.926	16.1126
gene-CELE_C05E11.7	C05E11.7	0.343264	0.227954	0.334338	0.10458	0.586794	0.132359	0.214805	0.242865	0.178893	0.558562	0.045869	0.327393	0.200017	0.175351
gene-CELE_C05E11.8	flp-12	575.175	221.575	280.535	539.183	223.173	206.446	607.548	231.713	244.465	60.7727	69.7422	398.34	202.04	225.626
gene-CELE_C05E4.1	srp-2	8.47734	13.2313	11.1039	12.7523	16.6155	12.9453	8.92534	13.9371	10.2071	1.99528	2.91737	19.9048	14.4182	11.7643
gene-CELE_C05E4.10	srj-25	0	0	0	0	0.061611	0.094634	0.035154	0	0	0	0	0	0.17128	0
gene-CELE_C05E4.11	srj-24	0	0.042194	0	0.052612	0.172766	0.092606	0	0	0.031534	0.037719	0	0.067007	0.355915	0.185102
gene-CELE_C05E4.12	C05E4.12	0.096543	1.36585	0.268437	0.638891	0.698571	0.540789	0.159375	1.28154	0.591885	0	0	0.43116	0.683527	0.535065
gene-CELE_C05E4.13	str-262	0.043363	0.543238	0.323271	0.046037	0.145471	0.072346	0.134357	0.241718	0.672224	0.075954	0.076834	0.37183	0.674875	0.811568
gene-CELE_C05E4.14	srh-2	3.99009	1.54309	2.54845	5.56333	1.79874	1.66559	5.51402	1.83755	1.663	0.223622	0.011925	4.83058	7.38279	10.1494
gene-CELE_C05E4.15	C05E4.15	0.441972	1.44374	0.729978	0.860316	0.416049	0.598092	0.5015	1.16726	0.484394	0.230392	0.287557	0.990496	1.20754	0.91421
gene-CELE_C05E4.2	str-20	0	0	0	0	0	0	0	0	0	0	0	0	0	0
gene-CELE_C05E4.3	srp-1	0.566979	1.71535	2.69278	0.629858	1.07907	0.79185	0.180973	0.869489	0.806941	0.39964	0.470738	2.98792	4.93227	6.76673
gene-CELE_C05E4.4	sri-4	3.3134	0.408611	1.40764	2.41955	1.13641	1.35642	1.86882	1.96362	1.22233	0.310418	0.069149	0.382455	0.602412	0.308568
gene-CELE_C05E4.6	str-134	0.324628	0	0.282793	0.219839	0.076963	0.038316	0.348395	0.052889	0.086905	0	0	0.215524	0.081788	0.4875
gene-CELE_C05E4.7	C05E4.7	0.590308	0.201758	0.363632	0.634065	0.083819	0.324355	0.294302	0	0.647272	0	0	2.12716	0.967535	0.737683
gene-CELE_C05E4.9	icl-1	435.695	299.447	307.191	570.19	111.032	187.623	542.09	201.76	207.243	573.901	175.912	1162.91	2053.93	3533.57
gene-CELE_C05E7.1	C05E7.1	9.27603	8.28823	9.98864	10.4592	10.1694	6.88412	7.18169	8.39319	7.69584	4.3605	2.49393	19.4416	6.86112	5.09033
gene-CELE_C05E7.2	C05E7.2	3.30683	1.88327	1.81792	4.9435	1.93108	1.80421	3.67404	1.2074	1.16423	1.46334	0.58998	10.5195	2.4402	1.71311
gene-CELE_C05E7.3	C05E7.3	51.6734	20.4296	20.2117	51.4499	21.6535	18.8543	49.6373	19.8434	21.4592	7.25377	5.44392	38.6393	21.1844	20.8724
gene-CELE_C05E7.4	frpr-2	2.44775	1.89848	2.34585	2.65335	2.41322	1.2313	2.40347	2.1833	2.57767	0.998753	0.935201	1.49364	1.19202	1.4566
gene-CELE_C05G5.1	C05G5.1	11.9585	12.6766	17.4116	13.2114	15.8794	22.8384	13.278	15.5978	20.0419	11.567	11.4698	11.4851	8.02772	8.45033
gene-CELE_C05G5.2	C05G5.2	8.57126	11.7767	10.9496	10.049	13.6725	13.1818	8.25917	11.9811	15.2392	7.49992	7.93539	14.226	12.8934	13.1238
gene-CELE_C05G5.3	C05G5.3	22.7228	16.9542	17.7095	22.2664	18.2751	18.0649	24.6018	20.6154	19.2826	8.97765	10.3702	19.4807	17.2087	14.0828
gene-CELE_C05G5.4	sucl-1	111.439	100.647	91.2327	116.001	100.584	87.172	104.688	97.4342	85.4172	217.904	236.084	91.4602	85.9061	76.0144
gene-CELE_C05G5.5	C05G5.5	4.59664	4.5335	5.14843	6.68097	4.96254	4.14418	4.75366	5.48875	6.60584	1.80178	1.75921	8.41777	5.07722	3.34188
gene-CELE_C05G5.7	C05G5.7	1.01008	0.10886	0	0	0	0.12723	1.29263	0.283735	0.384382	13.3559	3.02377	2.64452	0.356353	0.068744
gene-CELE_C05G6.1	nhr-76	0.763493	1.2729	1.3938	1.28518	1.88671	0.920255	0.512328	0.940699	1.138	1.19993	1.2716	2.36237	2.45099	3.6828
gene-CELE_C05H8.1	ckk-1	28.6389	28.6236	27.1516	29.2387	30.0613	33.4018	28.2193	31.2675	36.0604	18.5599	15.081	18.7977	26.0789	20.4801
gene-CELE_C06A1.1	cdc-48.1	42.0172	67.2416	60.4658	54.3235	57.4223	49.0653	45.6649	52.7769	49.5773	157.387	141.457	108.873	127.338	115.393
gene-CELE_C06A1.2	txt-13	28.7371	28.2363	34.8441	36.2317	29.2822	26.8643	38.3603	29.6431	29.2425	34.1114	36.715	43.3701	27.7517	23.1253
gene-CELE_C06A1.3	C06A1.3	0.603918	0.347972	0.506693	0.651192	0.400151	0.484427	0.392655	0.470411	0.177336	0.041316	0.133156	0.632455	0.227062	0.147709
gene-CELE_C06A1.5	rpb-6	41.6475	0.290083	0.356312	118.035	104.476	0.295127	100.909	94.5913	0.369989	130.156	156.168	128.005	91.1858	72.8246
gene-CELE_C06A1.6	C06A1.6	0	0.059089	0.237524	0.130232	0	0	0.376198	0.257692	0.201134	0	0	0.287444	0.154055	0.087373
gene-CELE_C06A1.7	C06A1.7	0	0	0	0	0	0	0	0	0	0	0	0	0.027487	0
gene-CELE_C06A12.19	C06A12.19	1.02133	0.140015	0.133784	0.443089	0.33715	0.218585	0.55595	0	0.277073	0	0	0.548316	0.25384	0
gene-CELE_C06A12.3	C06A12.3	12.1936	8.42771	11.4981	10.8512	8.40672	8.79961	13.4498	9.94007	10.1108	8.79149	10.1819	10.0941	9.85639	9.6382
gene-CELE_C06A12.4	gcy-27	1.37871	1.13816	1.08611	1.18781	1.51905	1.64175	0.924871	1.10843	1.15695	0.376546	0.454029	1.3957	1.70707	0.865627
gene-CELE_C06A12.5	lact-6	0.470617	1.83875	3.61237	0.870586	1.24764	3.18367	0.70057	1.50745	4.03032	8.79782	2.85803	0.910609	1.21275	1.53646
gene-CELE_C06A12.8	C06A12.8	0.074321	0.088033	0.058714	0.05652	0.175402	0.274984	0	0.463655	0.411907	0	0	0.02024	0	0
gene-CELE_C06A5.1	ints-1	6.39082	11.7052	8.44417	7.90153	13.5556	11.991	6.36963	12.6396	10.884	9.98619	6.5738	6.70509	11.8419	8.78538
gene-CELE_C06A5.11	sir-2.4	20.1906	16.9253	18.0236	18.5633	15.0668	19.75	19.6654	18.9786	17.4341	8.77758	7.57953	18.1343	15.8288	14.148
gene-CELE_C06A5.12	C06A5.12	1.78633	1.54147	0.638332	2.31013	1.22651	1.4271	3.03684	0.589962	1.1684	2.04081	0.527504	4.08194	2.21553	2.3155
gene-CELE_C06A5.2	C06A5.2	0.06046	0.749794	0.039979	0.585244	0.300067	1.06782	0.358102	0.506547	0.554643	0	0.047151	1.99319	0.395273	0.438974
gene-CELE_C06A5.3	C06A5.3	33.299	31.9221	34.1896	34.4413	32.7834	36.2978	33.1443	34.8402	38.1911	18.4977	16.0945	29.9658	33.1161	31.9836
gene-CELE_C06A5.6	simr-1	7.75503	6.26556	9.0675	8.59601	6.51685	9.11916	7.50705	6.95734	9.08979	3.23663	3.28519	4.93805	4.72379	4.8759
gene-CELE_C06A5.7	unc-94	117.434	106.655	109.553	116.526	109.948	110.781	122.134	116.317	121.593	79.3826	72.2295	115.479	123.406	118.512
gene-CELE_C06A5.8	C06A5.8	4.26936	3.59571	3.84354	5.88987	4.27499	3.19151	5.31914	3.79026	4.04142	1.3839	1.01641	5.52239	4.18989	2.23104
gene-CELE_C06A5.9	rnf-1	15.8578	15.8913	21.8011	15.9178	15.5087	17.8433	15.1655	16.396	18.4376	3.34856	2.76335	13.8054	14.017	14.5952
gene-CELE_C06A6.2	C06A6.2	11.8861	34.9052	34.04	23.1646	33.4712	32.5727	21.3252	32.5577	36.2189	32.9078	22.6958	27.8639	34.2903	25.4388
gene-CELE_C06A6.3	mvb-12	36.2865	26.9935	30.1374	37.881	26.6274	27.9929	32.827	29.1866	28.6067	18.001	15.7372	52.8631	34.7756	29.527
gene-CELE_C06A6.4	C06A6.4	33.8615	35.5032	34.6086	36.2179	36.8676	36.738	34.9228	42.8127	37.2388	47.86	45.3926	50.5036	37.4068	29.7493
gene-CELE_C06A6.5	erp-44.2	22.3086	24.7507	21.7171	24.4039	27.5962	20.7054	23.7819	24.8446	20.3853	38.1724	36.9029	31.3766	29.6041	22.9576
gene-CELE_C06A6.7	C06A6.7	0.985825	0.935715	1.2954	1.0687	1.39756	1.42497	0.879239	1.95327	1.19538	0.610405	0.450787	1.21554	1.00563	0.603502
gene-CELE_C06A8.1	mthf-1	21.8429	24.5842	19.831	30.1845	23.2506	21.1813	24.6796	28.8652	19.0803	135.897	114.223	85.3048	203.727	157.532
gene-CELE_C06A8.2	snpc-1.1	17.3858	17.6765	19.5831	17.7029	19.2677	16.9125	14.2895	21.1526	16.7976	8.7842	9.18654	18.7154	18.7738	15.8247
gene-CELE_C06A8.3	nlp-77	422.837	377.01	289.089	513.432	354.577	267.258	473.973	325.703	247.287	629.276	719.219	888.054	493.117	479.97
gene-CELE_C06A8.4	skr-17	6.82442	6.3889	6.32061	11.31	7.75025	5.96405	7.5896	7.13873	4.7167	3.23234	3.87692	12.2433	9.35554	5.32857
gene-CELE_C06A8.5	spdl-1	6.45016	7.72549	6.10942	11.8291	9.01857	6.14656	6.60016	8.88124	6.56372	15.9358	19.8394	14.8183	9.57093	7.2906
gene-CELE_C06A8.6	C06A8.6	0.717846	0.608151	0.443226	0.734108	0.215384	0.245226	0.604848	0.147366	0.290486	0.241777	0.251246	0.544998	0.804275	0.65755
gene-CELE_C06A8.7	srh-39	1.50031	1.0661	0.806188	1.54067	1.41384	0.921813	1.49871	1.1671	0.946426	1.03696	0.588976	2.26892	2.63781	2.02167
gene-CELE_C06A8.8	C06A8.8	26.5263	14.2296	15.836	27.9447	16.1452	15.0891	28.2298	17.0411	17.2985	18.3783	16.6316	25.6788	17.8034	15.4644
gene-CELE_C06A8.9	glr-4	13.9912	17.1588	12.9816	14.2614	18.8376	20.3718	14.2567	19.7404	18.139	14.8395	10.86	8.45234	15.3282	12.8823
gene-CELE_C06B3.1	C06B3.1	0.272812	0.092742	0.046389	0.137891	0.59205	0	0.194395	0.06986	0.295438	0	0.048777	0.209893	0.552916	0.177894
gene-CELE_C06B3.10	str-250	0.11555	0.39436	0	0.269476	0.314643	0.097868	0.258735	0.325792	0.042434	0.048887	0	0.200064	0.697254	0.223117
gene-CELE_C06B3.11	srx-42	0	0.033408	0	0.09338	0.2658	0.209652	0.054957	0.215957	0.145875	0	0.058682	0.056836	0.135856	0.277046
gene-CELE_C06B3.12	srxa-11	0.050834	0.048033	0.164639	0.210063	0.04042	0	0.08179	0	0.12187	0	0	0.340108	0.043682	0
gene-CELE_C06B3.13	srxa-12	0.317031	0.054145	0.248336	0.549404	0.173408	0.354813	0.311143	0.189274	0.226952	0	0.03873	0.47636	0.060288	0.227945
gene-CELE_C06B3.14	srxa-13	0.081313	0.027185	0	0	0.008158	0	0	0	0	0	0.059258	0.266996	0	0.155604
gene-CELE_C06B3.16	C06B3.16	0.054892	0	0.136634	0	0	0	0	0.172724	0.147263	0	0	0.263537	0.148308	0.111877
gene-CELE_C06B3.2	oac-3	0.430743	0.843075	0.671961	0.539873	1.23172	0.663215	0.293597	0.845901	0.815709	0.343796	0.16331	1.20423	1.76958	1.07623
gene-CELE_C06B3.3	cyp-35C1	8.01276	6.70593	9.87859	10.2504	8.45614	11.3608	10.8905	16.6507	18.1592	95.6535	93.4828	20.7187	10.7584	9.86805
gene-CELE_C06B3.4	stdh-1	24.9912	24.4948	29.3987	28.764	23.221	23.7883	32.7786	25.3771	25.5268	19.3012	18.0528	46.5222	26.7483	47.2654
gene-CELE_C06B3.5	stdh-3	0.590054	0.159199	0.033124	0.38074	0.454782	0.31704	0.195011	0.213095	0.21665	0.282404	0.417266	2.01115	0.415556	0.294514
gene-CELE_C06B3.6	C06B3.6	221.686	172.852	202.826	277.71	161.765	188.528	268.572	179.517	185.161	156.187	74.1117	542.408	393.267	586.393
gene-CELE_C06B3.7	C06B3.7	2.49747	4.76898	3.59103	3.23469	5.69778	4.07035	2.69618	5.65425	4.72458	1.93489	0.844397	9.64659	10.5168	6.15315
gene-CELE_C06B3.8	gcy-32	3.37389	5.08635	3.49672	2.66288	4.15388	3.6346	2.76256	4.72558	3.28843	3.63503	3.42504	3.37729	6.75615	4.06207
gene-CELE_C06B3.9	str-252	0.050311	0.314237	0.389226	0.195036	0.35775	0.28158	0.160155	0.395853	0.149776	0	0	0.572825	0.770089	0.715847
gene-CELE_C06B8.1	nhr-150	0.299494	0.736217	0.685212	0.3968	0.816481	0.509497	0.147777	1.05948	0.240879	1.8921	1.97865	1.47745	1.11885	1.43025
gene-CELE_C06B8.10	srh-218	1.2558	0.747773	0.458728	1.02191	0.34275	0.567456	0.539319	0.677689	0.271361	0.327441	0	0.42182	0.290012	0.848877
gene-CELE_C06B8.2	C06B8.2	2.98979	3.7903	1.9141	3.39561	5.74385	3.35117	2.5385	2.82769	1.83887	2.50693	4.14717	5.02435	6.69116	3.97238
gene-CELE_C06B8.3	C06B8.3	0.279942	0	0.084725	0.175015	0.607133	0.152134	0.292443	0.227801	0.054838	0	0	0	0	0
gene-CELE_C06B8.4	str-264	1.12424	1.18736	0.985722	1.3086	1.13501	0.997672	1.46531	1.90256	1.69654	0.731886	0.48158	0.789542	1.4007	1.67085
gene-CELE_C06B8.6	srh-219	0.035173	0.026333	0.064342	0	0.109349	0.02833	0.034744	0.069342	0	0.073117	0	0.097935	0.147094	0.031813
gene-CELE_C06B8.7	C06B8.7	1.69869	4.62268	2.26147	2.67927	4.29012	2.78007	2.21802	3.82004	2.40432	2.27908	1.21772	4.87161	6.30536	3.63511
gene-CELE_C06B8.8	rpl-38	7361.53	896.207	1240.13	6606.79	863.515	912.785	8655.5	821.505	1077.8	779.233	1053.34	6493.32	665.999	745.629
gene-CELE_C06B8.9	srw-21	0	0.116042	0	0.046299	0	0	0	0.05036	0	0	0	0	0.020385	0
gene-CELE_C06C3.1	mel-11	20.8571	30.4475	25.4138	24.6376	33.4546	30.9023	23.7238	33.2448	29.9315	29.3824	28.8496	27.8254	31.5943	30.6941
gene-CELE_C06C3.10	C06C3.10	3.12719	2.15629	3.58038	4.13248	2.00091	1.88574	2.56555	3.22025	1.83256	2.53606	1.33648	5.9548	1.35617	3.08235
gene-CELE_C06C3.12	C06C3.12	4.14174	4.09859	3.58004	2.02288	3.03154	2.31302	2.68332	3.07459	2.36113	4.58861	1.81344	2.42304	2.62222	5.97993
gene-CELE_C06C3.3	C06C3.3	0.56601	0.743296	1.29115	1.03595	0.724999	0.713235	0.788441	0.911718	0.719832	0.526931	0.4933	0.966521	0.60603	0.397915
gene-CELE_C06C3.4	C06C3.4	2.58414	1.65087	1.37525	2.2893	1.59633	1.10143	1.03734	1.69132	0.583759	2.08105	3.00486	4.753	1.97071	0.941646
gene-CELE_C06C3.6	srh-48	2.10585	1.67856	1.1383	1.30969	1.09781	0.898054	1.46512	1.16287	1.16417	1.07575	0.774559	2.19917	2.23636	1.25252
gene-CELE_C06C3.7	C06C3.7	0.459121	0.185567	0.316589	0.968126	0.362481	0.231366	0.431048	0.268255	0.425653	0	0	0.866639	0.529157	0.199715
gene-CELE_C06C3.8	lido-17	0.589003	0.760926	0.25114	0.366411	0.627316	0.591626	0.345718	1.05187	0.733324	1.20717	1.42898	0.317921	0.877904	0.541011
gene-CELE_C06C6.2	str-233	0	0.032925	0	0	0.221253	0	0	0.210104	0.175572	0	0	0.026411	0.111663	0
gene-CELE_C06C6.3	str-231	1.26552	0.206974	0.140461	0.44436	0.558415	0.329112	0.827546	0.834247	0.029515	0	0.096321	0.636165	0.240155	0
gene-CELE_C06C6.4	nhr-63	11.5818	12.8499	13.6452	11.9659	17.4669	14.6829	10.4798	15.2986	14.5779	8.79361	9.29316	21.3037	20.2642	16.1472
gene-CELE_C06C6.5	nhr-50	15.3959	14.8008	18.8889	13.3	21.735	17.8492	13.113	19.0877	17.0518	10.3303	10.524	26.6738	23.9453	17.3529
gene-CELE_C06C6.7	C06C6.7	0.184441	0.23402	0.167687	0.150435	0.341263	0.29282	0.241848	0.335693	0.284866	0.017302	0	0.216666	0.433328	0.174715
gene-CELE_C06C6.8	C06C6.8	0	0.076478	0.093119	0.308063	0.223829	0.08665	0	0	0	0.41481	0.802206	1.03534	0.428603	1.1037
gene-CELE_C06C6.9	C06C6.9	0	0	0	0.193038	0.145085	0.051965	0	0	0	0	0.145451	0	0	0
gene-CELE_C06E1.1	C06E1.1	13.6309	17.5165	10.4828	27.6579	22.7974	7.86891	13.5804	18.4714	7.13011	3.49517	3.28142	64.7368	27.5118	14.5971
gene-CELE_C06E1.10	rha-2	6.08199	11.6078	10.4847	7.41514	12.8081	11.5586	7.66863	10.7227	11.972	16.6625	18.4079	6.04124	11.8749	9.60454
gene-CELE_C06E1.11	C06E1.11	1.62757	0.824073	1.43649	1.64378	0.785811	1.25654	1.71539	2.02381	1.21162	0.132763	0.151182	1.03342	0.707585	1.09696
gene-CELE_C06E1.3	doxa-1	5.17743	7.43395	5.17008	5.36984	7.03518	4.76629	5.97413	6.42521	5.22893	4.8152	4.73072	6.67164	5.4816	3.06839
gene-CELE_C06E1.4	glr-1	3.42869	4.3792	3.92353	3.82519	4.88028	4.27958	3.95382	3.60139	3.58117	4.2653	3.95343	2.3384	3.57264	2.86712
gene-CELE_C06E1.5	fip-3	0.08411	0.131102	0	0.188535	0	0	0	0.799506	0.017073	0	0.15407	0.125079	0.457265	0
gene-CELE_C06E1.6	fipr-16	0.173729	0.186085	0.153014	0.196652	0	0	0	0.200684	0	0	0	0.288677	0	0
gene-CELE_C06E1.7	C06E1.7	0.529669	0.499591	0.383087	0.507661	0.657712	0.651868	0.783966	0.352704	0.434531	0	0.420962	1.08816	0.779818	0.322382
gene-CELE_C06E1.8	ztf-30	2.89444	3.65917	6.10836	3.19685	4.26994	5.9913	2.43539	3.39695	5.1237	7.53572	4.40053	3.82801	4.4814	6.09382
gene-CELE_C06E1.9	C06E1.9	21.6404	28.7637	32.3612	20.9884	32.5317	33.5995	20.024	31.6333	30.9466	16.8164	14.8841	18.2856	29.7298	24.254
gene-CELE_C06E2.1	C06E2.1	3.89518	4.91479	5.44758	3.49257	5.03795	6.71769	4.51532	4.81306	5.59991	5.54575	8.57208	3.14634	3.23069	3.89304
gene-CELE_C06E2.2	C06E2.2	0.154472	0	0.555052	0.176503	0	0	0.086044	0	0	0	0	0.843677	0	0
gene-CELE_C06E2.3	ubc-21	6.12087	6.88192	5.68476	6.87263	9.0141	7.48304	6.38458	9.42992	7.42418	2.86305	2.36865	3.32725	5.89112	4.35732
gene-CELE_C06E2.5	C06E2.5	6.54315	8.1795	5.014	12.1356	10.5645	3.65924	4.84727	7.44865	4.21994	3.8745	6.10926	21.3477	9.14777	5.25174
gene-CELE_C06E2.7	ubc-22	8.45293	7.68461	7.40051	8.69981	8.0029	8.22069	10.0311	9.05146	8.33368	4.01454	3.92681	5.56152	6.60724	4.91148
gene-CELE_C06E2.8	ins-9	0	0.280363	0.164762	0	0.120562	0.218368	0.267799	0.09013	0.285356	0.281787	0.803753	0.364445	0.551268	0
gene-CELE_C06E2.9	C06E2.9	0.141935	0	0.06491	0.40551	0.195595	0	0.140201	0.259001	0	0	0	0.143098	0	0
gene-CELE_C06E4.1	C06E4.1	0.088482	0.050595	0	0.174301	0.067703	0	0	0.070181	0	0	0	0.173452	0.068083	0.052594
gene-CELE_C06E4.2	C06E4.2	23.6084	14.2667	15.4037	20.536	13.1129	12.2067	30.4307	13.4607	15.5521	9.32896	8.69043	20.6474	11.8563	11.9596
gene-CELE_C06E4.3	C06E4.3	1.21251	0.969834	0.383421	3.23715	1.14848	0.618134	1.6541	1.06588	0.617687	2.54538	3.98522	7.77265	2.0503	1.81478
gene-CELE_C06E4.5	C06E4.5	0.10558	0.440242	0.309177	0.058228	0.329368	0.079922	0.170647	0.352317	0.222565	0	0	0.250698	0.204366	0
gene-CELE_C06E4.6	C06E4.6	0.443692	0.359608	0.41183	1.42366	0.374898	0.65273	0.815515	0.638194	1.18917	1.79173	1.71135	3.25631	0.871646	0.750169
gene-CELE_C06E4.7	glb-2	13.6301	8.89747	11.369	11.8091	7.19732	7.08124	15.5795	8.28558	10.1524	7.53609	6.37917	10.295	5.21001	7.31825
gene-CELE_C06E4.8	C06E4.8	1.61404	4.66381	3.46117	1.81557	4.83772	3.25882	2.08341	3.87952	2.95703	0.356633	0.313447	7.46875	5.0652	3.78162
gene-CELE_C06E7.1	sams-3	39.9744	31.055	27.7975	36.4753	33.725	23.4639	41.5767	31.3341	24.0872	63.3074	45.2676	45.2572	41.7965	32.4276
gene-CELE_C06E7.2	C06E7.2	25.837	16.8156	16.0727	28.4672	16.9231	17.7011	28.59	23.7454	17.6412	19.2787	14.2626	20.0522	16.2824	13.8996
gene-CELE_C06E7.3	sams-4	48.4415	46.2169	43.2136	43.8808	47.1868	40.4769	45.4357	45.2899	37.9748	44.7768	40.8869	51.5854	48.1788	39.2366
gene-CELE_C06E7.4	C06E7.4	8.06065	8.38232	5.2164	11.7107	9.94409	5.876	6.63713	9.1072	4.89225	16.2296	16.4735	20.1638	10.3424	8.33976
gene-CELE_C06E7.6	spe-27	0	0	0	0	0	0	0	0.124471	0	0.024972	0	0	0	0
gene-CELE_C06E7.7	srv-17	0	0	0	0.03848	0	0	0	0	0	0	0	0	0	0
gene-CELE_C06E7.88	C06E7.88	1.4545	1.87696	1.12851	2.57435	2.2868	0.642937	1.93926	1.75559	0.327154	0.023962	0	7.99176	2.05919	0.354231
gene-CELE_C06E8.3	prk-1	46.3271	43.5108	35.1233	48.0197	48.2813	32.4728	52.6105	46.0153	38.3206	26.4199	21.0303	48.9872	52.341	51.2371
gene-CELE_C06E8.5	C06E8.5	1.48842	2.08059	2.95832	2.65653	2.391	3.32628	2.18782	2.11641	3.45501	1.03837	0.412569	3.17567	2.60518	2.38998
gene-CELE_C06G1.1	C06G1.1	3.01588	2.20518	2.62092	4.4888	2.64146	2.15314	2.5089	2.20066	1.90109	4.24344	2.16199	11.4913	4.93348	7.09239
gene-CELE_C06G1.2	C06G1.2	3.41577	3.82839	3.10936	6.71282	3.8542	3.53757	3.90506	4.53749	2.14957	1.01774	0.492236	11.5315	3.64131	2.36609
gene-CELE_C06G1.4	ain-1	81.386	104.99	84.8347	95.1833	116.344	105.45	87.899	109.243	112.281	93.1612	91.953	108.84	114.74	111.16
gene-CELE_C06G3.1	nhr-105	42.1435	33.1538	43.4902	44.7162	30.7941	37.2807	51.1871	41.7578	48.3869	50.0682	28.9273	65.3165	39.6197	56.8511
gene-CELE_C06G3.10	cogc-2	9.98411	11.6059	10.6764	12.8133	12.1467	11.0584	10.9578	11.9444	12.3434	12.9694	12.959	16.6879	17.4217	14.142
gene-CELE_C06G3.11	tin-9.1	55.4332	12.6733	19.2188	62.6461	15.5141	12.5517	59.5677	13.1093	13.5193	19.5793	30.3579	48.7156	13.1087	11.5463
gene-CELE_C06G3.2	klp-18	9.96718	9.86351	12.7781	13.5906	11.5767	13.0201	10.3834	12.4221	13.2778	8.0065	6.45483	10.2305	9.95448	10.9249
gene-CELE_C06G3.3	C06G3.3	8.78875	5.82842	16.5905	12.1402	4.59954	8.99902	12.1868	7.96805	14.6634	0.426515	0	13.3736	12.6908	27.1509
gene-CELE_C06G3.5	adah-1	457.53	395.304	451.287	384.436	353.345	407.502	384.017	390.865	425.422	85.8922	73.3984	145.176	160.098	184.183
gene-CELE_C06G3.6	C06G3.6	32.9855	41.8025	47.2416	37.0634	48.0394	45.7918	32.5654	56.4855	45.8782	16.5173	15.5012	41.1546	42.8453	35.3545
gene-CELE_C06G3.7	trxr-1	44.8266	72.6719	78.5722	48.3501	79.8626	88.509	45.7594	84.1532	84.5974	74.2664	64.0555	42.7059	74.2983	61.3419
gene-CELE_C06G3.8	C06G3.8	11.8952	6.39601	6.98105	16.1246	8.32245	6.24847	9.76374	9.34689	5.59409	10.8567	10.1273	20.9051	9.71631	6.68462
gene-CELE_C06G3.9	ufl-1	25.2428	30.324	30.1824	24.827	31.5529	33.9641	26.6973	32.6487	32.9715	37.2584	35.3647	30.4769	41.4992	35.2777
gene-CELE_C06G4.1	hrpk-2	5.02477	5.70342	6.93224	5.71371	7.00274	6.88025	4.81211	6.22652	6.62901	3.24605	2.63368	5.88474	6.11205	6.0168
gene-CELE_C06G4.2	clp-1	92.287	143.333	131.987	101.741	126.409	128.175	92.0429	132.583	137.62	125.372	107.424	107.604	128.915	136.51
gene-CELE_C06G4.4	C06G4.4	0.235537	0.142136	0.0462	0.26262	0.647758	0.196183	0.264395	0.207254	0.52556	0	0.19028	1.56236	0.289001	0.323835
gene-CELE_C06G4.5	npr-17	5.1337	4.56295	6.00631	5.69189	5.92768	4.72526	6.43996	5.41542	5.13714	2.60458	3.05077	4.44062	5.31547	4.45597
gene-CELE_C06G4.6	C06G4.6	0.37878	0.136946	0.212336	0.256209	0	0.122231	0.130626	0	0.206824	0.062882	0	0.440839	0.322855	0.281996
gene-CELE_C06G8.1	swt-3	6.66352	10.8752	6.78785	6.34693	9.23445	9.74039	4.28552	11.8398	6.02163	10.5169	17.6855	14.0677	12.8426	20.8301
gene-CELE_C06G8.2	pept-2	8.79243	16.0645	14.5213	7.56405	16.2126	15.5433	8.9925	15.8347	17.094	7.00095	6.64656	8.17617	14.4672	10.9576
gene-CELE_C06G8.3	zipt-2.1	22.2183	12.3779	12.7597	21.1849	12.8425	13.8861	21.0744	11.0037	13.0362	19.8083	14.8252	30.3725	17.8749	15.2667
gene-CELE_C06G8.4	srd-7	0.48035	0.278983	0.276577	0.531781	0.284034	0.295414	0.44385	0.388161	0.045493	0	0	0.563335	0.036457	0.150934
gene-CELE_C06H2.1	atp-5	682.47	540.909	517.986	703.72	504.587	488.588	656.927	495.676	483.731	894.776	890.772	591.517	543.871	588.151
gene-CELE_C06H2.2	C06H2.2	26.584	23.9213	25.6863	26.9832	22.3887	22.7194	25.1142	24.0754	22.8346	28.6886	23.2082	20.9599	23.4491	21.0778
gene-CELE_C06H2.3	jmjd-5	17.4917	6.91559	12.683	20.6272	9.56923	8.02527	17.1203	8.55795	10.3496	26.5297	17.8272	22.7245	13.3655	9.34734
gene-CELE_C06H2.4	folt-1	6.26728	5.65577	6.07171	6.90363	5.97689	6.39726	7.23948	6.351	6.45841	7.93044	9.33564	10.0908	7.64844	9.84002
gene-CELE_C06H2.5	glb-3	16.3891	14.7694	16.2109	13.7685	13.6442	17.757	15.9981	16.7473	17.2804	15.8785	12.6086	11.4864	13.5321	13.7402
gene-CELE_C06H2.6	lmtr-3	17.8764	17.1675	71.4702	92.6969	70.1797	60.2615	20.5133	65.469	13.8569	62.4884	62.7424	113.119	57.2093	16.8261
gene-CELE_C06H2.7	C06H2.7	5.18706	7.37904	6.93777	8.58383	7.54973	5.28316	4.24371	8.27744	5.946	0.695695	0.980975	11.0038	9.75003	6.29965
gene-CELE_C06H5.1	fbxa-156	10.9532	8.49411	7.74361	11.4914	9.86437	9.07706	11.1078	11.8736	9.33655	4.25804	3.54346	13.6735	6.73336	5.26214
gene-CELE_C06H5.11	C06H5.11	0	0	0	0	0	0	0	0	0	0	0	0	0	0
gene-CELE_C06H5.12	C06H5.12	0	0	0	0	0	0	0	0	0	0	0	0	0.060242	0
gene-CELE_C06H5.13	C06H5.13	0.287307	0	0	0.111891	0	0	0	0	0	0	0	0	0	0
gene-CELE_C06H5.14	C06H5.14	0	0	0	0.111891	0	0	0.193677	0.214691	0	0.082349	0	0	0	0
gene-CELE_C06H5.2	fbxa-157	9.15591	7.56695	8.75511	9.86779	9.5711	9.17257	10.4625	10.7473	10.3573	3.15357	2.19688	12.8621	6.01999	4.80771
gene-CELE_C06H5.6	C06H5.6	11.8253	9.37666	8.99521	10.6425	9.78229	7.99577	11.8673	9.54212	7.43689	23.4911	21.1184	14.6662	10.573	8.88084
gene-CELE_C06H5.7	dcar-1	37.4571	37.7088	41.8806	30.7052	35.3405	40.8072	33.5399	37.745	40.7228	27.4453	23.2794	48.3267	53.0885	49.0416
gene-CELE_C06H5.8	C06H5.8	5.49449	8.65474	9.84623	6.38475	6.32301	6.25904	7.05362	9.33791	6.94528	5.7673	6.41403	5.60458	6.62181	4.73988
gene-CELE_C07A12.1	ham-2	13.5942	13.3461	13.6958	14.2009	13.588	14.9436	14.1783	14.5997	19.8796	8.6702	7.14234	15.5692	17.6297	17.0256
gene-CELE_C07A12.18	C07A12.18	0.259105	1.40337	0.325251	0.672197	0.545716	0.533356	1.09089	0.673747	0.546424	0	0.072628	1.44499	0.597803	0.297507
gene-CELE_C07A12.2	C07A12.2	40.0695	16.1608	16.7151	41.6999	15.015	18.388	45.8746	16.5051	18.3648	7.04425	8.37987	28.7657	9.28446	12.9063
gene-CELE_C07A12.3	nhr-35	57.8861	53.5609	62.2736	56.7163	50.5017	66.3109	57.3724	61.5355	75.1655	29.0551	25.1867	22.9046	32.2184	34.582
gene-CELE_C07A12.4	pdi-2	231.164	328.818	284.112	269.98	338.92	306.876	221.402	272.897	286.218	805.236	1261.24	515.344	586.524	522.06
gene-CELE_C07A12.5	spr-3	3.34609	5.65329	3.70009	4.96417	7.35393	3.49895	3.00003	7.59099	4.76236	1.65301	0.944428	6.80575	7.17178	4.99886
gene-CELE_C07A12.7	C07A12.7	62.6113	77.9533	82.353	70.6006	94.5247	100.747	60.7801	100.036	119.397	29.3367	29.5225	104.096	95.6008	103.556
gene-CELE_C07A4.1	rnp-9	12.4117	11.1152	10.3224	14.255	10.3303	13.3211	13.5638	10.6808	12.897	8.50122	6.98634	8.50338	9.30539	10.7322
gene-CELE_C07A4.2	C07A4.2	9.65087	7.51933	3.70159	8.32264	6.56464	5.04061	6.56239	5.17982	4.33925	1.13789	1.21099	2.10748	4.68949	3.98509
gene-CELE_C07A4.3	C07A4.3	0.853325	1.45832	0.926386	0.356214	0.411868	0.609194	1.04514	0.521789	0.853571	0.227445	0.095274	0.46198	0.477058	0.890042
gene-CELE_C07A9.1	clec-162	0.323404	0.308367	0.253604	0.560028	0.192563	0.2776	0.320388	0.213689	0.301408	0	0.120347	0.062448	0.192373	0.261689
gene-CELE_C07A9.10	C07A9.10	0.273629	0.045541	0.197138	0	0.073713	0.175937	0	0.53143	0.249971	0	0	0	0.126214	0.087915
gene-CELE_C07A9.11	ncx-7	13.1201	16.6047	13.2644	17.0676	27.0655	22.2754	17.9258	19.3188	16.678	15.6861	16.8544	6.63609	5.28783	3.75205
gene-CELE_C07A9.12	C07A9.12	16.933	12.5665	15.6187	17.3122	15.2042	15.1357	20.1612	16.0254	19.5673	9.62876	11.7555	16.6996	13.2529	10.7546
gene-CELE_C07A9.13	C07A9.13	1.28971	1.10363	1.18661	1.21411	1.52502	1.14411	0.902099	1.14932	1.84819	0.091173	0.11251	1.19126	0.791527	0.695513
gene-CELE_C07A9.2	bud-31	20.3546	20.4087	22.0692	30.486	23.7939	16.1363	24.2489	19.9263	17.4563	19.4049	26.7078	37.5917	22.5353	18.9707
gene-CELE_C07A9.3	tlk-1	51.2413	66.7817	54.2601	37.0086	76.7127	74.3439	58.7332	70.546	77.4419	37.3766	39.458	30.28	52.9403	50.4479
gene-CELE_C07A9.4	ncx-6	3.71603	5.12349	4.03849	4.28948	7.63196	6.68071	4.44802	6.23466	4.35032	2.42453	2.29741	2.30639	1.45804	1.45475
gene-CELE_C07A9.5	C07A9.5	0.532229	0.281016	0.306739	0.690125	0.843369	0.409396	0.871996	1.47782	0.596464	0.104276	0	1.54783	0.674745	0.192361
gene-CELE_C07A9.6	ugt-60	4.48874	4.50875	3.11788	4.92628	5.03475	2.71657	5.06337	3.0139	2.79093	16.8098	17.7592	6.93104	5.27825	3.97053
gene-CELE_C07A9.7	set-3	14.9112	17.2644	15.4843	17.1847	16.696	14.5556	14.4886	15.2036	14.8069	12.9709	14.4599	16.7094	16.6339	12.668
gene-CELE_C07A9.8	best-5	9.38838	8.69242	5.83535	5.74798	8.67394	6.00193	7.05907	6.63191	5.64439	1.97976	1.3895	4.46701	5.35814	3.63671
gene-CELE_C07A9.9	C07A9.9	94.7331	29.7285	36.2346	99.6259	48.012	36.5876	118.027	44.0832	37.6558	34.3595	56.0651	99.8503	27.3894	29.9715
gene-CELE_C07B5.2	C07B5.2	0.158223	0	0	0.273908	0	0	0.078145	0.192983	0	0.138887	0.14578	0.07976	0	0.048013
gene-CELE_C07B5.3	C07B5.3	36.6136	16.0018	19.4802	30.5666	13.7594	15.9527	32.8606	17.1062	16.4356	5.02114	6.94322	21.4847	11.0171	11.5005
gene-CELE_C07B5.4	C07B5.4	18.7888	23.0395	20.4457	17.5109	23.4038	22.6236	19.3508	28.5973	22.5267	12.0722	13.6928	17.3331	21.6226	20.9646
gene-CELE_C07B5.5	nuc-1	71.0545	145.773	117.324	71.5203	121.031	113.432	71.2513	129.503	114.331	67.106	58.9468	24.9679	31.3808	41.0135
gene-CELE_C07B5.6	C07B5.6	1.41932	0.542462	0.312043	1.09665	0.740651	0.620218	0.937034	0.598207	0.496591	1.17089	0.435266	0.9307	1.06265	0.653094
gene-CELE_C07B5.8	C07B5.8	5.13067	1.39938	2.76462	4.23259	0.126605	0.641654	4.36278	0.414294	0	1.66398	0.904915	19.2915	2.65111	5.20916
gene-CELE_C07C7.1	C07C7.1	4.04192	4.63972	4.9263	2.90909	4.26536	4.73038	4.53005	4.46896	5.19795	2.0838	1.18939	3.07569	3.2533	4.06131
gene-CELE_C07C7.3	C07C7.3	0	0	0	0	0	0	0	0	0	0	0	0	0	0
gene-CELE_C07D10.1	C07D10.1	2.91338	3.17741	3.88021	4.05536	3.33615	2.82456	3.63402	2.99318	2.8093	2.58658	1.29976	3.79813	2.77106	1.9004
gene-CELE_C07D10.2	bath-44	43.4711	46.6356	41.8962	47.2673	44.3569	44.1625	43.8252	52.0069	51.2351	34.1068	27.9818	46.3311	49.2857	53.8408
gene-CELE_C07D10.3	sre-3	3.21029	2.21509	2.68447	3.47471	2.3676	2.34186	4.42972	4.0151	3.88243	0.815212	0.760161	2.32828	1.82569	2.06597
gene-CELE_C07D10.4	nas-7	5.96985	6.19338	5.2596	7.26492	6.49105	4.76057	6.66813	6.21684	5.1666	3.39607	1.90765	13.1309	4.77028	4.71375
gene-CELE_C07D10.5	C07D10.5	12.707	16.2533	11.2463	20.0907	19.0162	9.06341	12.9963	19.1221	8.1891	5.08442	4.50287	30.3698	19.0401	11.7369
gene-CELE_C07D10.6	C07D10.6	0.492889	0.217851	0	1.92208	0.300837	0.115952	0.713926	0.6	0.257767	0.211779	0	1.28893	0.13262	0.313218
gene-CELE_C07D8.5	C07D8.5	0.427624	0.406959	0.163476	0.482877	0.419202	0.239295	0.1177	0.322229	0.732785	1.10596	0	0.115327	0.775026	1.05359
gene-CELE_C07D8.6	C07D8.6	88.9226	76.4437	75.9959	107.552	94.3128	85.1267	81.6371	91.0799	76.1491	139.412	142.219	62.8095	51.6321	44.7889
gene-CELE_C07E3.1	stip-1	16.5201	17.4323	20.4977	19.4852	21.5511	22.6617	17.4221	24.0441	21.0709	11.6548	11.52	18.4648	22.7868	17.8036
gene-CELE_C07E3.10	C07E3.10	0.781413	0.727463	0.099282	1.63435	0.994825	0.353406	1.7417	0.318299	0.431242	1.45275	0	4.19652	0.325142	0
gene-CELE_C07E3.2	pro-2	34.5736	42.4701	39.5431	35.3818	46.4256	47.3871	34.5096	43.4197	41.5869	56.8189	52.9709	27.4274	35.4634	30.4697
gene-CELE_C07E3.3	C07E3.3	11.6674	14.484	13.9358	10.0179	10.7196	13.0682	10.1526	12.9468	12.1923	6.7824	5.44042	81.6097	39.0527	40.998
gene-CELE_C07E3.4	C07E3.4	0.968636	1.20082	1.07252	1.08175	0.72786	0.959981	0.931842	0.893006	1.37369	0.232262	0.121027	0.595405	0.690656	0.537912
gene-CELE_C07E3.5	ceh-57	4.2044	3.82024	3.71028	3.74899	3.53907	3.56621	3.4365	4.40474	3.92517	2.90056	2.14304	2.47855	4.08646	2.82381
gene-CELE_C07E3.6	ceh-58	16.2449	17.3707	19.2582	18.6427	18.3121	17.5216	17.3602	18.5993	15.9993	10.9739	11.3822	25.5593	16.1967	15.3497
gene-CELE_C07E3.8	C07E3.8	1.7635	1.82577	1.39646	1.71421	2.62461	2.02652	1.13152	1.51819	2.10057	0.418004	0.665646	0.51828	1.24001	0.419792
gene-CELE_C07E3.9	C07E3.9	24.7177	13.5009	14.4186	32.9144	19.5115	20.1991	31.768	21.5936	19.5704	9.8471	11.2515	13.3433	11.7339	7.16511
gene-CELE_C07F11.1	tol-1	15.1099	23.7647	15.6974	18.8411	21.5302	17.7807	17.9047	21.6121	18.4539	25.3509	21.3526	22.0732	29.4647	22.8056
gene-CELE_C07F11.2	C07F11.2	4.00204	3.92085	5.42034	3.48121	4.58396	5.16296	5.17746	4.85714	5.47858	3.06158	3.29404	3.63414	4.10673	3.02689
gene-CELE_C07G1.1	svh-1	1.22224	1.75216	1.14142	1.2276	1.71517	1.31813	1.2084	1.43459	1.05123	2.8935	2.70857	1.60909	2.29831	1.72527
gene-CELE_C07G1.15	C07G1.15	2.95565	0.647739	1.20005	2.33038	0.446131	1.18283	3.3584	2.18037	0.797871	0.500444	0.151724	1.11759	0.36793	0.841961
gene-CELE_C07G1.3	pct-1	22.2673	36.744	25.8358	30.187	35.7514	29.4156	23.1663	37.6586	31.9968	23.7583	27.0074	31.231	34.9347	25.3195
gene-CELE_C07G1.4	wsp-1	28.3565	24.7157	21.1325	29.5751	26.4759	24.6114	23.6965	26.2895	24.8167	22.7887	22.9141	25.9604	28.182	26.6498
gene-CELE_C07G1.5	hgrs-1	16.787	26.8362	26.6374	19.5172	29.6655	29.7558	17.7354	29.4392	30.7667	26.7918	25.5807	29.3157	38.2678	32.3199
gene-CELE_C07G1.6	C07G1.6	0.232092	0.217724	0.098294	0.833248	0.31618	0.343891	0.091124	0.060285	0.114271	0	0	0.105764	0.262727	0.079994
gene-CELE_C07G1.7	C07G1.7	0.207899	0.373719	0.361122	0.465899	0.550514	0.553357	0.191202	0.101815	0.324656	1.12395	0.693155	0.212277	0.555535	0.49825
gene-CELE_C07G1.8	glrx-22	28.5852	24.2441	21.5904	40.0501	27.7935	21.4223	27.6411	22.674	20.6237	23.3429	24.0545	50.9272	26.056	23.3092
gene-CELE_C07G2.1	cpg-1	17.4844	15.5557	17.6499	18.2788	16.1156	18.7512	13.1042	16.9602	19.0915	2.37808	1.3502	16.3451	16.7586	19.1905
gene-CELE_C07G2.2	atf-7	137.386	198.808	191.572	143.614	229.636	231.1	148.625	214.668	223.759	157.326	155.347	132.807	195.995	202.248
gene-CELE_C07G2.3	cct-5	320.993	330.48	350.415	321.37	315.362	323.613	329.351	328.156	322.089	370.932	506.635	268.283	270.011	271.22
gene-CELE_C07G2.5	C07G2.5	59.7807	116.037	93.1996	64.2391	136.92	138.115	64.6493	131.305	149.444	94.1578	96.9686	51.4598	118.566	135.234
gene-CELE_C07G3.10	C07G3.10	8.37025	3.78959	4.81401	7.93846	3.08593	2.53501	7.61782	2.60894	2.41183	2.72473	1.77748	18.7408	14.7725	20.5542
gene-CELE_C07G3.15	C07G3.15	3.03755	2.48532	1.4041	2.28886	1.77556	1.33862	2.98558	1.87876	0.918608	1.53545	2.40458	1.64369	3.67744	5.88625
gene-CELE_C07G3.2	irg-1	7.09156	8.39752	8.23997	7.0361	6.78781	5.54153	6.63165	6.4315	5.62402	8.40291	4.75785	25.6568	15.2626	6.6954
gene-CELE_C07G3.3	str-227	0.270117	0.028919	0.521188	0.184577	0.583897	0.220849	0.090281	0.046796	0.080547	0.185225	0.103028	0.155113	0.065919	0.249584
gene-CELE_C07G3.4	str-226	0	0.075105	0	0	0	0.113322	0	0.232512	0	0	0	0	0	0.052896
gene-CELE_C07G3.5	str-228	0	0	0	0	0.033701	0	0	0	0	0	0	0	0	0
gene-CELE_C07G3.6	str-225	0.108888	0.065973	0.082443	0.125035	0.213918	0	0	0.294329	0.163123	0.214498	0	0.184237	0.077323	0
gene-CELE_C07G3.8	C07G3.8	6.37396	7.48318	5.21014	2.17486	2.26829	2.52615	6.0027	6.07235	4.70002	1.61965	2.59599	4.18125	11.5308	19.7576
gene-CELE_C07G3.9	ugt-64	9.94515	12.6428	10.5573	10.2063	11.548	11.1534	10.2591	11.7334	9.78676	14.3326	11.1952	12.2413	11.1144	10.3483
gene-CELE_C07H4.1	C07H4.1	38.8424	17.5716	28.1923	34.4981	21.134	20.1199	40.3283	21.5584	26.5523	4.36763	6.84651	36.5837	14.6261	10.7594
gene-CELE_C07H4.2	clh-5	20.5519	27.6522	27.5029	23.3598	29.9739	29.9917	21.7396	29.233	30.3114	26.8484	28.7083	25.0859	30.3942	28.3696
gene-CELE_C07H6.1	lig-4	8.02781	12.459	12.8426	9.06562	13.1998	12.6951	8.64311	14.2864	13.1632	10.7969	7.87485	12.1164	14.5971	13.0894
gene-CELE_C07H6.2	C07H6.2	50.4956	39.1396	48.9148	57.8527	35.0582	43.2482	51.7377	40.6905	50.3481	29.9612	36.5864	91.5815	38.9789	43.7469
gene-CELE_C07H6.3	cls-1	8.18745	11.8096	9.00141	7.99555	12.4669	10.5881	7.85237	13.2196	11.2642	14.7422	11.2337	8.0941	10.4405	8.74805
gene-CELE_C07H6.4	C07H6.4	24.156	29.4558	30.2397	24.8395	30.3458	30.5295	22.9397	30.4154	28.7348	25.6576	22.8355	24.1764	29.8967	25.7256
gene-CELE_C07H6.5	cgh-1	23.6381	31.7224	24.2306	26.2855	31.8708	25.1011	22.6068	30.6947	24.4568	26.9433	31.9611	31.0669	30.2888	29.2808
gene-CELE_C07H6.6	clk-2	4.65424	8.65819	6.47841	5.21685	8.02683	9.17487	5.11679	10.4368	8.97455	10.6391	11.1829	4.81355	13.6868	10.4631
gene-CELE_C07H6.7	lin-39	28.3849	32.3363	31.36	28.9298	37.1015	28.4742	30.5798	37.2848	32.2326	21.6882	18.8878	21.3425	24.1557	15.8198
gene-CELE_C07H6.8	cux-7	21.0564	10.9549	15.7486	23.2278	12.7242	7.69595	20.3937	8.32798	6.57498	3.56419	6.11021	19.0836	1.94982	7.79703
gene-CELE_C07H6.9	C07H6.9	0.902788	0.389073	0.600585	1.25816	0.431895	0.533863	0	0.563781	0.32559	0.428551	0.497296	1.09361	0.520173	0.354841
gene-CELE_C08A9.1	sod-3	0.806397	9.73067	17.013	0.97812	4.7512	4.63652	0.469546	3.37063	8.42379	5.0808	3.08765	2.62736	8.24641	9.30153
gene-CELE_C08A9.10	C08A9.10	0	0	0	0	0.106803	0.110677	0	0.200409	0	0	0	0.119988	0	0.142402
gene-CELE_C08A9.3	C08A9.3	0.021738	0.160949	0.078932	0.02129	0.067578	0.191633	0.085173	0.137792	0.219134	0.109406	0.036756	0.043832	0.097641	0.03255
gene-CELE_C08A9.6	lido-1	6.94383	6.29965	5.81984	7.52405	8.24238	5.2897	5.93427	8.45789	4.24039	5.09809	4.11532	12.595	6.11994	6.13804
gene-CELE_C08A9.7	lido-2	1.47561	1.71885	1.18736	2.33223	3.06943	0.671434	0.887031	2.10493	0.431253	0.185923	0.157088	3.16774	2.77543	0.559273
gene-CELE_C08A9.9	lido-4	0.691267	0.372829	0	0.203051	0.160666	0.082211	0.161314	0.088327	0.09103	0.074077	0.056283	0.164648	0.068295	0.412646
gene-CELE_C08B11.1	zyg-11	35.5989	49.1683	45.9938	39.3634	39.6659	44.3334	33.5789	50.3419	48.6741	45.3226	27.6784	32.4272	65.8771	55.2439
gene-CELE_C08B11.2	hda-2	13.2919	13.7818	12.8051	14.1961	14.6687	11.8653	15.348	13.8174	11.4329	9.0426	10.2267	16.1727	14.0727	10.6225
gene-CELE_C08B11.3	swsn-7	26.0322	38.2661	30.041	27.4092	40.265	37.4374	24.8107	39.3624	37.5019	27.0154	24.0065	28.6229	41.4817	37.375
gene-CELE_C08B11.4	nrf-6	9.03658	8.08599	5.99205	9.60801	9.53936	7.8872	10.1837	11.6737	6.55069	21.6211	15.9751	8.51816	10.782	7.87904
gene-CELE_C08B11.5	sap-49	22.156	23.1858	20.2563	25.0317	24.6561	19.5377	18.6647	25.017	19.4327	26.4948	29.4199	31.5513	26.228	21.4139
gene-CELE_C08B11.6	arp-6	10.2969	7.19417	9.37489	11.8932	7.78669	6.55407	8.24988	10.208	8.28866	4.96688	7.269	3.745	7.96762	5.94207
gene-CELE_C08B11.7	ubh-4	25.3486	26.6455	25.2876	31.1616	25.6542	23.7329	27.5956	24.054	21.5777	52.5176	62.9878	42.6136	27.6543	24.7595
gene-CELE_C08B11.8	algn-6	2.85318	4.47693	2.04952	3.1322	3.81345	2.50119	3.06801	2.86978	1.5485	9.4953	9.22632	7.70494	5.55673	3.98738
gene-CELE_C08B11.9	C08B11.9	6.63138	5.26342	5.74217	14.0443	6.63083	5.89038	6.42669	6.78125	5.76312	5.00588	5.3796	14.5199	6.37474	5.66726
gene-CELE_C08B6.1	ugt-17	11.0433	7.11505	4.3138	10.5765	6.6964	5.39875	12.8769	7.24985	4.01079	20.7575	14.8062	7.53635	10.1749	5.69694
gene-CELE_C08B6.10	C08B6.10	19.7863	14.7413	15.0598	21.0412	12.1432	15.6311	21.1967	12.1079	16.0835	5.2437	5.82158	10.0747	7.64942	6.29906
gene-CELE_C08B6.11	C08B6.11	4.03683	3.83981	2.72684	3.36174	3.62173	2.679	4.52189	2.99537	3.61258	4.29589	2.86833	5.36149	3.63833	2.7256
gene-CELE_C08B6.12	srxa-18	0	0.085967	0	0	0	0	0	0	0	0	0	0	0	0.118142
gene-CELE_C08B6.13	srxa-19	0	0.109657	0.094859	0.051173	0.133546	0.186574	0.123992	0.038958	0.044181	0	0.14656	0.265875	0.056294	0
gene-CELE_C08B6.14	C08B6.14	1.0055	0.268049	0.127545	0.291207	0.068767	0.121088	1.05608	0.501036	0.521794	0	0	0.064219	0.18861	0.052522
gene-CELE_C08B6.18	C08B6.18	0.111051	0.106128	0.127425	0.117776	0.113268	0.108829	0.12719	0.150631	0.134902	0.148817	0.156074	0.1253	0.119521	0.132443
gene-CELE_C08B6.2	C08B6.2	0.661608	0.544259	0.526825	0.731264	0.075926	0.419912	0.59381	0.978815	0.286898	0.715695	0.405557	0.360958	0.712275	0.366149
gene-CELE_C08B6.3	C08B6.3	6.47114	7.92753	6.33766	7.04025	8.83578	9.85734	8.45218	8.53546	7.46921	3.65407	3.27993	12.9111	7.50262	5.51339
gene-CELE_C08B6.4	C08B6.4	8.75803	3.78958	3.67552	15.5737	4.93308	3.49986	7.51596	4.05886	1.62271	4.67465	0.877193	37.7762	5.14349	3.69461
gene-CELE_C08B6.5	C08B6.5	0.631144	0.417265	0.437586	0.621058	0.355856	0.563678	1.01932	0.959773	0.640737	0.173523	0.416154	0.498993	0.709103	0.659709
gene-CELE_C08B6.6	C08B6.6	0	0	0	0	0.132488	0.079096	0	0.045406	0	0	0	0	0	0
gene-CELE_C08B6.7	wdr-20	22.8537	33.4091	34.0041	28.0031	35.4134	36.3657	25.6502	32.68	37.6702	25.0177	25.0723	31.5165	30.6423	28.038
gene-CELE_C08B6.8	C08B6.8	36.3596	29.8318	27.7032	46.9818	34.0845	25.1576	41.9765	32.0935	24.6835	28.1805	34.0487	56.6502	29.2057	25.0109
gene-CELE_C08B6.9	aos-1	37.084	36.9026	40.0588	41.9013	38.067	35.9262	37.7251	35.3413	38.4037	32.6379	37.7495	56.5364	37.6837	35.5354
gene-CELE_C08C3.1	egl-5	7.1076	6.94482	6.27425	6.23291	8.45364	5.35021	7.23091	6.86262	4.20779	4.61501	4.87026	6.77498	6.2403	2.59134
gene-CELE_C08C3.2	bath-15	5.31635	4.50252	6.39818	5.16168	4.94738	5.86831	5.32894	4.59574	5.22078	1.62548	1.84463	4.80959	4.92558	5.22218
gene-CELE_C08C3.3	mab-5	14.8547	17.6039	15.1644	13.9839	22.6945	16.1795	17.7871	20.0051	15.68	12.5501	12.8121	13.5112	13.6432	9.1616
gene-CELE_C08C3.4	cyk-7	13.995	11.7124	9.74946	18.8892	12.0064	12.036	12.8865	13.2848	9.44214	4.63178	4.61278	19.3454	9.74721	9.87425
gene-CELE_C08D8.1	C08D8.1	0.34453	0.214538	0.515602	0.449314	0.323861	0.332965	0.14047	0.247487	0.225535	0.285994	0.478632	0.900129	1.04459	0.463894
gene-CELE_C08D8.2	tmd-2	13.0443	16.4093	18.3746	18.6139	20.3052	18.9616	18.2104	17.7765	21.7172	13.9613	11.6065	20.9916	20.6739	11.3337
gene-CELE_C08D8.7	C08D8.7	4.32783	4.14582	3.84326	3.52893	3.65731	4.45239	3.63505	4.35618	4.27828	2.88886	1.95086	3.27645	4.08652	5.57637
gene-CELE_C08E3.1	C08E3.1	127.478	13.3448	12.0031	69.7196	15.5311	12.5721	98.2892	22.215	19.5133	6.57247	13.4043	393.11	24.7212	23.8956
gene-CELE_C08E3.10	fbxa-158	2.7253	6.10337	4.92705	2.09909	4.86319	4.85446	3.09479	6.15989	7.75305	0.685244	0.254794	5.53476	4.80049	2.78764
gene-CELE_C08E3.12	fbxa-160	0	0	0.037037	0	0	0	0	0	0.060217	0	0	0	0	0
gene-CELE_C08E3.13	C08E3.13	395.128	38.1128	43.8774	239.619	33.2741	43.1058	322.335	40.4757	44.63	31.4428	41.4392	405.742	39.8051	35.8394
gene-CELE_C08E3.14	C08E3.14	0	0	0	0	0.126169	0	0	0	0	0	0	0	0	0
gene-CELE_C08E3.15	C08E3.15	0.292782	0	0	0.202636	0.191582	0	0.227832	0.133934	0.0215	0	0	0.12528	0	0.213172
gene-CELE_C08E3.3	bath-33	0.642869	0.405189	0.575324	0.48429	0.792462	0.252895	0.492011	0.923128	0.557882	0.106715	0	0.57169	0.44024	0.141873
gene-CELE_C08E3.6	fbxa-163	4.7916	14.3082	17.3401	4.46464	13.3708	13.105	4.92636	17.9544	24.548	0.667829	1.18706	2.73185	7.43002	5.36819
gene-CELE_C08E3.7	fbxa-164	0.302152	1.01856	0.471654	0.173467	0.35592	0.197494	0.483221	0.428792	0.345026	0.134593	0	0.321165	0.964295	0.832419
gene-CELE_C08E3.8	fbxa-165	0	0.328055	0.654458	0.137762	0.166625	0.379289	0.099435	0.110361	0.227424	0.13762	0	0.205723	0.69291	0.820599
gene-CELE_C08E3.9	fbxa-166	3.17754	3.59358	1.35829	2.28459	2.88806	1.20964	3.15696	2.76234	1.71682	0.076812	0.208264	2.91039	1.40187	1.58595
gene-CELE_C08E8.1	C08E8.1	3.46179	1.51596	1.88436	3.25891	1.37907	2.04279	3.80244	1.49303	0.575001	1.34388	1.76924	4.16547	3.19122	2.10383
gene-CELE_C08E8.10	C08E8.10	11.4297	6.73525	12.9307	9.60917	9.01123	10.0069	6.03463	7.41353	9.09647	6.77684	6.18262	20.4915	9.92954	7.0463
gene-CELE_C08E8.11	C08E8.11	0	0	0.085873	0	0	0.279314	0.366632	0	0	0	0	0	0	0
gene-CELE_C08E8.2	C08E8.2	0.101476	0.065873	0	0	0	0.077925	0	0.204797	0	0	0	0.191361	0.158354	0
gene-CELE_C08E8.3	C08E8.3	36.4276	7.52399	8.4125	41.9859	10.9395	7.52034	36.3058	9.78453	7.39975	1.82651	0.733134	62.8324	10.1864	6.30028
gene-CELE_C08E8.4	C08E8.4	13.7089	25.2047	24.704	10.0188	20.7612	18.3974	10.0327	27.0928	27.1747	4.27629	2.47191	93.1507	47.8477	41.1695
gene-CELE_C08E8.5	C08E8.5	0.421434	0.038865	0.180684	0.66618	0.307257	0.250037	0.202567	0	0	0.648243	0.15906	0.933235	0.045634	0.301654
gene-CELE_C08E8.6	C08E8.6	1.13228	0	0	0.791315	0.145595	0.136043	1.42034	0.351874	0.328947	0.126324	0.221624	3.13454	0.210034	0.732538
gene-CELE_C08E8.9	C08E8.9	3.07689	0.524959	2.13418	3.51565	0.545807	0.675896	3.01546	0.508477	1.66167	0.298162	0.23069	4.21933	1.38503	0.531598
gene-CELE_C08F1.10	C08F1.10	11.1264	14.9573	8.26159	20.2923	20.7986	6.27893	9.72923	22.4363	4.48253	0.101956	0.500088	35.8145	20.7575	8.82219
gene-CELE_C08F1.11	C08F1.11	2.95943	2.71137	2.44609	3.68766	4.05903	2.01564	2.30122	4.47349	1.25931	0.555262	0.234314	7.36342	5.3075	3.13482
gene-CELE_C08F1.12	C08F1.12	0.6128	0.012275	0.092014	0.812269	0	0.276405	0.284496	0.218747	0.458407	0	0	0.760949	0.384404	0
gene-CELE_C08F1.3	fbxb-13	1.19709	1.26064	0.575203	1.98532	1.61612	0.47843	0.919905	1.81267	0.310596	0	0	3.35116	1.37802	0.323634
gene-CELE_C08F1.4	math-3	20.3	19.1461	16.7868	23.4692	19.6345	16.9277	24.4038	21.5795	13.9867	20.1675	16.6512	19.2767	26.4373	19.7562
gene-CELE_C08F1.5	math-4	9.34431	7.69309	4.64224	7.73027	8.2377	7.04404	10.3407	8.15612	4.87051	13.5374	8.53054	4.3135	6.21517	3.50908
gene-CELE_C08F1.6	C08F1.6	5.52969	11.3049	4.22405	16.8152	12.2782	3.86772	6.00812	12.8451	3.13786	0	0.173956	23.0959	12.8472	3.92766
gene-CELE_C08F1.8	C08F1.8	29.3119	14.627	18.2582	28.0785	16.5531	17.3094	27.0612	18.552	19.2871	5.88368	3.61397	16.1442	13.5138	12.7976
gene-CELE_C08F11.1	C08F11.1	11.9829	18.6981	13.6107	14.7285	15.8978	15.1691	15.1553	10.0885	9.73098	8.87169	8.37722	16.848	15.9298	18.1453
gene-CELE_C08F11.10	C08F11.10	0.579335	0.207304	0.046906	0.390159	0.060544	0.33343	0.141679	0.249633	0.323714	0	0	0.210835	0.214466	0.192022
gene-CELE_C08F11.11	ule-4	0	0	0	0	0	0	0	0	0	0	0	0	0	0
gene-CELE_C08F11.12	C08F11.12	0	0	0	0	0	0	0	0	0	0	0	0	0	0
gene-CELE_C08F11.13	C08F11.13	145.625	56.9188	67.5752	94.8856	62.8313	78.9948	101.392	57.2037	67.5361	22.2202	26.7761	98.7054	117.546	167.853
gene-CELE_C08F11.17	C08F11.17	0	0	0	0	0	0	0	0	0	0	0	0	0	0
gene-CELE_C08F11.3	C08F11.3	2.03905	5.0085	4.38484	1.56943	3.13062	3.78696	2.3448	4.33086	4.01632	0.922029	0.731842	3.32067	5.2861	5.67974
gene-CELE_C08F11.4	sru-21	0.281042	0.116936	0	0.037131	0	0.155809	0.068445	0.051734	0	0	0	0.234874	0.307607	0
gene-CELE_C08F11.5	fbxa-98	3.22197	5.15508	6.81246	2.86584	6.52727	6.63573	3.30138	8.17441	8.84157	1.18164	0.798636	12.0423	7.15765	6.38811
gene-CELE_C08F11.7	C08F11.7	2.94625	3.14718	4.06379	3.60581	2.17391	3.07454	2.82359	3.02994	3.24049	1.58753	1.29678	3.58122	3.36938	3.73443
gene-CELE_C08F11.8	ugt-22	7.7958	3.81837	3.26855	10.7209	5.79727	4.37027	7.70281	5.81353	3.83851	347.521	257.77	13.7911	6.76459	3.66893
gene-CELE_C08F11.9	srz-29	0.497471	0.121249	0.342544	0.082126	0.346452	0.228995	0.727239	0.183844	0.47815	0.276651	0	0.395994	0	0.440051
gene-CELE_C08F8.1	pfd-1	127.651	55.1325	53.4915	163.363	53.8683	46.294	169.868	53.9078	42.2737	62.4261	81.7811	201.894	65.8987	51.4662
gene-CELE_C08F8.15	C08F8.15	0.91196	1.12899	0.508265	2.16968	1.84176	0	0.759162	1.61404	0	0	0	2.16483	0.945425	0
gene-CELE_C08F8.2	C08F8.2	12.4419	11.1292	10.1382	13.797	11.0944	9.80501	14.1	8.05135	10.6973	21.9851	21.9394	15.0711	12.6128	12.7178
gene-CELE_C08F8.3	C08F8.3	7.91628	8.24041	8.29052	14.3484	10.9108	7.51981	7.83953	11.4487	6.95798	2.50322	1.83844	16.8532	10.3386	5.39309
gene-CELE_C08F8.4	mboa-4	0.048392	0.204658	0.044552	0.04838	0.228375	0.204666	0.062118	0.193053	0.144587	0	0.051612	0.124925	0.275766	0.128665
gene-CELE_C08F8.5	fbxb-9	0.303004	0.434869	0.285187	1.00692	0.676915	0.157248	0.152661	0.372665	0.048623	0	0	0.740124	0.339316	0.109602
gene-CELE_C08F8.6	C08F8.6	2.53859	2.98016	2.40624	3.02123	2.96593	2.00222	2.62105	2.91523	2.0738	0.349415	0.525485	1.30931	1.22754	0.773811
gene-CELE_C08F8.7	rap-3	2.26692	1.34788	2.2879	1.91474	2.51485	2.27332	3.08754	1.19906	2.702	0.916174	0.227197	4.98403	1.13284	1.95639
gene-CELE_C08F8.8	nhr-67	4.71028	7.30325	7.94058	6.31045	8.44524	6.86897	4.10901	7.84584	6.63927	5.1517	4.10098	6.13577	6.52221	4.64702
gene-CELE_C08F8.9	C08F8.9	49.658	8.06682	6.56328	42.7597	5.80816	5.94142	45.3361	5.78021	7.42675	9.37493	14.4513	57.5304	6.4979	4.62188
gene-CELE_C08G5.2	fbxc-48	0.165743	0.283128	0.043146	0.219655	0.032322	0.038261	0.102694	0	0.157563	0	0	0.225457	0.329951	0
gene-CELE_C08G5.4	snt-6	80.9454	66.9858	73.1924	69.1998	56.1713	72.8593	69.597	61.2742	65.613	25.4616	25.2318	49.5188	51.9735	73.5796
gene-CELE_C08G5.6	C08G5.6	3.68999	1.35097	1.91202	4.08491	3.12864	1.6131	4.91244	2.48988	1.66722	0.837195	1.8747	2.91992	2.75968	2.66668
gene-CELE_C08G5.7	C08G5.7	69.8459	32.0798	37.9545	63.5583	32.5371	37.9661	70.5994	32.3289	38.953	23.2681	20.926	61.489	32.423	32.6909
gene-CELE_C08G9.1	C08G9.1	60.4907	45.5867	65.108	56.9527	54.48	52.9081	60.3906	58.2079	58.662	30.2807	26.9931	38.9953	35.1259	34.387
gene-CELE_C08G9.2	C08G9.2	0.25003	0.374245	0.204992	0.345878	0.536254	0.230198	0.178243	0.407271	0.343515	1.20071	0.787065	0.574916	0.45811	0.27435
gene-CELE_C08H9.1	ctsa-3.2	1.9043	2.31641	2.42884	2.0791	3.3846	2.57534	2.15521	3.51939	3.03496	2.61631	2.3549	2.1981	3.05578	2.34391
gene-CELE_C08H9.10	chil-4	0.470273	0.609746	0.537183	0.400132	0.418009	0.346514	0.247728	0.739349	0.166011	0.801677	0.361712	0.263462	0.970334	0.427115
gene-CELE_C08H9.11	chil-5	0.731413	0.657008	0.733213	0.869753	0.595812	1.0989	0.558754	1.39479	0.774984	1.53721	1.88874	0.606235	1.18013	1.06949
gene-CELE_C08H9.12	chil-6	0.246048	0.400675	0.041227	0.189907	0.39629	0.214999	0.147705	0.529962	0.115138	0.725023	1.57435	0.308693	0.870382	0.86545
gene-CELE_C08H9.13	chil-7	0.170481	0.204378	0.208682	0	0.089186	0.258547	0.153991	0.270443	0.262331	0	0.038404	0.082309	0	0
gene-CELE_C08H9.14	chil-8	0.106181	0.059811	0.05245	0.065232	0.040118	0.067244	0.012104	0.073153	0	0.083653	0	0.027653	0.289508	0.090916
gene-CELE_C08H9.15	C08H9.15	9.31744	11.4317	14.8997	6.2305	11.2901	13.1176	9.84078	10.846	13.648	10.2202	17.8495	15.1439	11.5679	14.8572
gene-CELE_C08H9.16	C08H9.16	16.884	14.9777	17.1906	17.9862	15.3674	15.713	16.0675	12.8211	19.2056	10.4097	10.6465	23.6423	13.1648	14.5636
gene-CELE_C08H9.18	C08H9.18	0.919087	2.26145	1.02091	0.306019	1.26266	1.18149	0.942327	0.897815	1.48297	1.02223	1.5098	0.064435	0.287678	1.07107
gene-CELE_C08H9.2	vgln-1	80.9503	130.028	93.6403	89.6516	106.441	98.096	80.3598	96.1513	98.0803	325.929	265.879	102.331	158.13	131.748
gene-CELE_C08H9.3	algn-8	3.99186	4.7165	3.26635	4.09131	4.16605	2.96883	3.43603	4.88014	2.59645	8.05039	8.40511	4.48577	5.16663	4.01621
gene-CELE_C08H9.4	chil-1	0.078314	1.18041	0.955997	1.25727	0.859359	1.02303	0.745427	0.720692	0.868473	0.433777	1.46642	0.941037	1.34276	1.11149
gene-CELE_C08H9.5	old-1	1.97215	2.11639	2.18169	0.945052	2.22197	2.45753	1.31699	2.30693	2.36767	3.0895	2.8356	1.3481	2.86428	2.01623
gene-CELE_C08H9.6	chil-2	0.235772	0.692141	0.258465	0.259901	0.766986	0.193877	0.524434	0.654163	0.278062	0.121448	0.175328	0.483028	0.136018	0.206072
gene-CELE_C08H9.7	chil-3	0.667174	0.506655	1.21903	1.05056	0.441537	0.52867	0.411784	0.754292	0.731188	0.475627	1.04723	1.25783	1.96053	1.86738
gene-CELE_C09B7.1	ser-7	10.2564	11.2327	8.58962	8.91256	11.6481	11.9809	11.3966	12.6026	11.0563	5.7544	7.09369	4.42973	9.30178	6.65151
gene-CELE_C09B7.2	C09B7.2	33.0575	14.9399	17.1752	21.4661	14.5299	12.8636	25.1738	15.2446	14.7015	10.8089	7.48184	21.8978	14.7516	15.7652
gene-CELE_C09B8.1	ipp-5	16.3921	28.1037	24.0437	18.5181	35.7841	31.0644	19.9679	28.2472	27.9109	28.9572	26.7008	20.7984	28.2599	24.0778
gene-CELE_C09B8.3	C09B8.3	0.329296	0.395743	0.614626	0.784263	0.6039	0.797553	0.416379	1.08761	0.651521	1.14262	0.736948	1.4017	0.839025	0.357206
gene-CELE_C09B8.4	C09B8.4	4.96796	13.3406	5.9016	10.3524	12.4251	6.25718	6.68976	14.4493	8.00727	16.5119	6.92706	26.8763	19.2606	26.3306
gene-CELE_C09B8.5	C09B8.5	6.01494	7.25336	4.73521	8.03636	6.63765	3.90335	4.95066	7.2515	4.46084	0.677609	0.561033	8.52121	6.94253	3.81518
gene-CELE_C09B8.6	hsp-25	65.056	52.5276	40.7828	72.4552	45.3638	37.1455	65.4823	55.8896	40.7174	128.446	135.897	85.1154	55.21	43.768
gene-CELE_C09B8.7	pak-1	18.9652	30.1349	25.3162	23.1977	31.4703	27.8955	19.079	26.8325	26.2201	29.781	29.258	33.2145	28.6915	25.6642
gene-CELE_C09B8.8	C09B8.8	3.65255	2.36819	3.63856	1.99403	1.79491	1.83596	1.98381	1.86862	2.85904	2.61605	1.8637	2.65075	2.16144	2.83144
gene-CELE_C09B9.1	C09B9.1	7.50703	4.56742	7.39276	7.55471	4.97774	4.93828	7.40318	4.23368	4.402	1.26047	1.27213	5.78669	3.50006	4.622
gene-CELE_C09B9.2	C09B9.2	0	0.082346	0	0	0	0	0	0	0	0	0	0	0.043262	0
gene-CELE_C09B9.3	best-6	0	0.062418	0.017226	0.048315	0.009545	0.041209	0	0.111755	0.044878	0	0	0.024074	0	0
gene-CELE_C09B9.4	C09B9.4	0.119846	0.335313	0.164058	0.158674	0.549179	0.080442	0.09745	0.270034	0.027001	0.149308	0.086161	0	0.40407	0.381404
gene-CELE_C09B9.6	msp-55	0	0	0	0	0.096932	0	0	0	0	0.258628	0	0	0.062366	0
gene-CELE_C09B9.7	C09B9.7	0	0.064909	0.11642	0.035037	0.071568	0.08003	0	0.01512	0.048707	0	0.016243	0.010034	0.120521	0.120837
gene-CELE_C09B9.8	hot-9	19.2764	14.019	12.1264	17.7892	15.2528	11.1549	20.6048	15.2481	12.6658	10.3848	8.90559	16.2849	9.84285	10.5979
gene-CELE_C09B9.85	C09B9.85	0.100706	0.091377	0.023182	0.072841	0.053297	0	0.075108	0.058073	0	0	0	0.100339	0.026456	0.102692
gene-CELE_C09C7.1	zig-4	17.9307	23.1976	20.9462	19.9553	19.1054	14.7772	17.636	23.3067	17.0919	18.9824	13.4436	37.4918	21.0367	22.8272
gene-CELE_C09D1.1	unc-89	10.9509	41.6868	31.5759	9.55997	39.3769	29.8548	17.8726	33.3136	29.0418	57.4118	35.3267	6.65246	46.8537	29.0711
gene-CELE_C09D1.2	clec-89	3.64718	2.3134	2.82743	2.90755	2.34395	2.56651	4.06783	1.9794	1.81329	2.06782	2.26771	6.03993	3.80296	4.49674
[truncated: 18,550 more rows]
